# Supplementary material for: Loss of PRDX6 Aborts Proliferative and Migratory Signaling in Hepatocarcinoma Cell Lines
Source: Antioxidants (Basel). 2023 May 25;12(6):1153. doi: 10.3390/antiox12061153 (PMC10294896; doi:10.3390/antiox12061153)
Supplement: Supplementary file 1 [file antioxidants-12-01153-s001.zip]

Archive with 1 entries (1 files):
- antioxidants-2394033-Table S1.xlsx
