# Supplementary material for: Loss of PRDX6 Aborts Proliferative and Migratory Signaling in Hepatocarcinoma Cell Lines
Source: Antioxidants (Basel). 2023 May 25;12(6):1153. doi: 10.3390/antiox12061153 (PMC10294896; doi:10.3390/antiox12061153)
Supplement: Supplementary file 1 [file antioxidants-12-01153-s001.zip › antioxidants-2394033-Table S1.xlsx]

## Sheet: Hoja1
Supplementary Table S1A. Proteomic data analyzed with MaxQuant and Perseus software.
LFQ intensity 9_WT	LFQ intensity 8_WT	LFQ intensity 7_WT	LFQ intensity 6_WT	LFQ intensity 5_KO	LFQ intensity 4_KO	LFQ intensity 3_KO	LFQ intensity 2_KO	Peptides	Unique peptides	Protein IDs	p-value	Protein Description	Gene names
98000000	69000000	84000000	87000000	0	0	0	0	24	24	P30041	7.83856e-06	Peroxiredoxin-6 OS=Homo sapiens OX=9606 GN=PRDX6 PE=1 SV=3	PRDX6
2100000	1900000	970000	0	12000000	11000000	13000000	14000000	17	17	P08243	8.36552e-06	Asparagine synthetase [glutamine-hydrolyzing] OS=Homo sapiens OX=9606 GN=ASNS PE=1 SV=4	ASNS
120000000	110000000	100000000	110000000	47000000	29000000	29000000	39000000	11	5	P31947	1.68646e-05	14-3-3 protein sigma OS=Homo sapiens OX=9606 GN=SFN PE=1 SV=1	SFN
0	0	0	0	1200000	790000	1100000	1100000	2	2	Q9P2R3	2.27331e-05	Rabankyrin-5 OS=Homo sapiens OX=9606 GN=ANKFY1 PE=1 SV=2	ANKFY1
0	0	0	0	590000	650000	510000	410000	3	3	P36915	4.64893e-05	Guanine nucleotide-binding protein-like 1 OS=Homo sapiens OX=9606 GN=GNL1 PE=1 SV=2	GNL1
0	0	140000	0	1100000	840000	790000	790000	8	8	Q13671	4.91589e-05	Ras and Rab interactor 1 OS=Homo sapiens OX=9606 GN=RIN1 PE=1 SV=4	RIN1
3300000	2800000	3400000	2500000	970000	640000	460000	1100000	8	8	Q8WUP2	0.000140414	Filamin-binding LIM protein 1 OS=Homo sapiens OX=9606 GN=FBLIM1 PE=1 SV=2	FBLIM1
19000000	17000000	16000000	16000000	9400000	7300000	4900000	5600000	12	10	P14324	0.000164182	Farnesyl pyrophosphate synthase OS=Homo sapiens OX=9606 GN=FDPS PE=1 SV=4	FDPS
1000000	990000	1000000	560000	0	0	0	0	1	1	Q96KB5	0.000186306	Lymphokine-activated killer T-cell-originated protein kinase OS=Homo sapiens OX=9606 GN=PBK PE=1 SV=3	PBK
8100000	6000000	6600000	5900000	2300000	1900000	2800000	1300000	33	13	P54652	0.000261526	Heat shock-related 70 kDa protein 2 OS=Homo sapiens OX=9606 GN=HSPA2 PE=1 SV=1	HSPA2
6600000	7400000	5100000	5800000	2800000	1900000	1500000	1500000	22	22	P08133	0.000321977	Annexin A6 OS=Homo sapiens OX=9606 GN=ANXA6 PE=1 SV=3	ANXA6
1400000	680000	1200000	1000000	0	0	0	0	4	4	J3QL71	0.000433453	Secernin-2 OS=Homo sapiens OX=9606 GN=SCRN2 PE=1 SV=1	SCRN2
0	0	0	0	3400000	1900000	2700000	3900000	2	2	P05120	0.000478476	Plasminogen activator inhibitor 2 OS=Homo sapiens OX=9606 GN=SERPINB2 PE=1 SV=2	SERPINB2
32000000	22000000	27000000	16000000	1700000	530000	760000	1300000	19	19	P02511	0.000516518	Alpha-crystallin B chain OS=Homo sapiens OX=9606 GN=CRYAB PE=1 SV=2	CRYAB
10000000	5800000	5800000	9300000	0	610000	0	0	24	24	P11047	0.000538219	Laminin subunit gamma-1 OS=Homo sapiens OX=9606 GN=LAMC1 PE=1 SV=3	LAMC1
480000	540000	640000	0	1500000	1700000	1500000	1300000	2	2	O94906	0.000573997	Pre-mRNA-processing factor 6 OS=Homo sapiens OX=9606 GN=PRPF6 PE=1 SV=1	PRPF6
0	0	0	0	910000	890000	1300000	610000	9	8	P52789	0.000610318	Hexokinase-2 OS=Homo sapiens OX=9606 GN=HK2 PE=1 SV=2	HK2
30000000	25000000	22000000	18000000	55000000	43000000	47000000	45000000	38	38	P41250	0.000626423	Glycine--tRNA ligase OS=Homo sapiens OX=9606 GN=GARS1 PE=1 SV=3	GARS1
42000000	35000000	30000000	28000000	65000000	56000000	55000000	64000000	63	63	P31948	0.000657747	Stress-induced-phosphoprotein 1 OS=Homo sapiens OX=9606 GN=STIP1 PE=1 SV=1	STIP1
2300000	1400000	1500000	1000000	5500000	3600000	5000000	4600000	16	16	Q9BXJ9	0.000670748	N-alpha-acetyltransferase 15, NatA auxiliary subunit OS=Homo sapiens OX=9606 GN=NAA15 PE=1 SV=1	NAA15
170000000	190000000	220000000	190000000	69000000	74000000	51000000	120000000	60	51	P05787	0.000713118	Keratin, type II cytoskeletal 8 OS=Homo sapiens OX=9606 GN=KRT8 PE=1 SV=7	KRT8
0	0	0	0	130000	110000	220000	190000	1	1	Q96HR8	0.000718888	H/ACA ribonucleoprotein complex non-core subunit NAF1 OS=Homo sapiens OX=9606 GN=NAF1 PE=1 SV=2	NAF1
7100000	5700000	4800000	3700000	620000	0	800000	930000	10	10	P50995	0.000725428	Annexin A11 OS=Homo sapiens OX=9606 GN=ANXA11 PE=1 SV=1	ANXA11
2100000	1800000	1700000	1800000	660000	610000	500000	1200000	16	16	Q7Z6Z7	0.000809141	E3 ubiquitin-protein ligase HUWE1 OS=Homo sapiens OX=9606 GN=HUWE1 PE=1 SV=3	HUWE1
9100000	7600000	6200000	7300000	18000000	13000000	16000000	14000000	28	23	Q06210	0.000874455	Glutamine--fructose-6-phosphate aminotransferase [isomerizing] 1 OS=Homo sapiens OX=9606 GN=GFPT1 PE=1 SV=3	GFPT1
3900000	4000000	2200000	2400000	9000000	7100000	6600000	7100000	15	15	Q92499	0.00091744	ATP-dependent RNA helicase DDX1 OS=Homo sapiens OX=9606 GN=DDX1 PE=1 SV=2	DDX1
20000000	12000000	18000000	18000000	36000000	27000000	34000000	35000000	42	42	P55060	0.000984421	Exportin-2 OS=Homo sapiens OX=9606 GN=CSE1L PE=1 SV=3	CSE1L
410000	0	0	0	920000	960000	1300000	770000	8	8	A0A087WUB9	0.00111911	Beta-catenin-like protein 1 OS=Homo sapiens OX=9606 GN=CTNNBL1 PE=1 SV=1	CTNNBL1
15000000	11000000	11000000	14000000	5100000	4600000	4300000	7800000	25	5	A0A0S2Z4G6	0.00138933	Tropomyosin 1 (Alpha), isoform CRA_o (Fragment) OS=Homo sapiens OX=9606 GN=TPM1 PE=1 SV=1	TPM1
200000	0	0	280000	2300000	1400000	1600000	1100000	4	4	Q86TI2	0.00139208	Dipeptidyl peptidase 9 OS=Homo sapiens OX=9606 GN=DPP9 PE=1 SV=3	DPP9
4700000	3700000	2400000	2000000	7600000	6500000	6800000	6600000	16	16	Q16222	0.00149314	UDP-N-acetylhexosamine pyrophosphorylase OS=Homo sapiens OX=9606 GN=UAP1 PE=1 SV=3	UAP1
25000000	22000000	19000000	23000000	13000000	8100000	7200000	14000000	18	18	P25786	0.00150096	Proteasome subunit alpha type-1 OS=Homo sapiens OX=9606 GN=PSMA1 PE=1 SV=1	PSMA1
2200000	2200000	2300000	2200000	1300000	380000	540000	1300000	3	3	P09525	0.00155999	Annexin A4 OS=Homo sapiens OX=9606 GN=ANXA4 PE=1 SV=4	ANXA4
14000000	9800000	11000000	10000000	2800000	3600000	3800000	6700000	8	5	P09488	0.00166106	Glutathione S-transferase Mu 1 OS=Homo sapiens OX=9606 GN=GSTM1 PE=1 SV=3	GSTM1
0	0	0	0	3800000	1600000	2100000	3000000	3	3	P43363	0.00168167	Melanoma-associated antigen 10 OS=Homo sapiens OX=9606 GN=MAGEA10 PE=2 SV=2	MAGEA10
0	0	0	0	1000000	450000	1100000	1300000	3	3	Q96PZ0	0.00184293	Pseudouridylate synthase 7 homolog OS=Homo sapiens OX=9606 GN=PUS7 PE=1 SV=2	PUS7
4400000	2900000	5000000	5400000	11000000	7700000	9400000	8500000	20	20	P56192	0.00186898	Methionine--tRNA ligase, cytoplasmic OS=Homo sapiens OX=9606 GN=MARS1 PE=1 SV=2	MARS1
33000000	32000000	37000000	20000000	12000000	11000000	8700000	12000000	16	16	O00151	0.00196196	PDZ and LIM domain protein 1 OS=Homo sapiens OX=9606 GN=PDLIM1 PE=1 SV=4	PDLIM1
24000000	18000000	21000000	15000000	51000000	36000000	40000000	56000000	28	28	O43175	0.00201406	D-3-phosphoglycerate dehydrogenase OS=Homo sapiens OX=9606 GN=PHGDH PE=1 SV=4	PHGDH
16000000	18000000	14000000	16000000	12000000	9700000	8700000	11000000	46	2	Q71U36	0.00205927	Tubulin alpha-1A chain OS=Homo sapiens OX=9606 GN=TUBA1A PE=1 SV=1	TUBA1A
150000000	170000000	240000000	170000000	52000000	56000000	38000000	99000000	53	51	P05783	0.00219769	Keratin, type I cytoskeletal 18 OS=Homo sapiens OX=9606 GN=KRT18 PE=1 SV=2	KRT18
10000000	7200000	5800000	4100000	1000000	0	0	340000	5	5	Q9NS26	0.00228585	Sperm protein associated with the nucleus on the X chromosome A OS=Homo sapiens OX=9606 GN=SPANXA1 PE=1 SV=1	SPANXA1
2400000	2100000	1100000	1500000	7200000	4400000	5300000	4500000	18	18	P49589	0.00239578	Cysteine--tRNA ligase, cytoplasmic OS=Homo sapiens OX=9606 GN=CARS1 PE=1 SV=3	CARS1
0	0	79000	0	190000	160000	170000	300000	2	2	P46934	0.00272228	E3 ubiquitin-protein ligase NEDD4 OS=Homo sapiens OX=9606 GN=NEDD4 PE=1 SV=4	NEDD4
12000000	11000000	13000000	18000000	1900000	2800000	1800000	7500000	20	19	P50453	0.00284134	Serpin B9 OS=Homo sapiens OX=9606 GN=SERPINB9 PE=1 SV=1	SERPINB9
2600000	1300000	1300000	2900000	0	0	0	0	5	5	O75131	0.00304144	Copine-3 OS=Homo sapiens OX=9606 GN=CPNE3 PE=1 SV=1	CPNE3
12000000	6800000	8600000	8900000	4400000	2800000	3000000	4100000	5	5	P07741	0.00305702	Adenine phosphoribosyltransferase OS=Homo sapiens OX=9606 GN=APRT PE=1 SV=2	APRT
10000000	9200000	9500000	5100000	2200000	2300000	3700000	3100000	10	10	Q01581	0.00314462	Hydroxymethylglutaryl-CoA synthase, cytoplasmic OS=Homo sapiens OX=9606 GN=HMGCS1 PE=1 SV=2	HMGCS1
53000000	48000000	53000000	38000000	14000000	30000000	30000000	19000000	39	2	Q13885	0.00362456	Tubulin beta-2A chain OS=Homo sapiens OX=9606 GN=TUBB2A PE=1 SV=1	TUBB2A
2500000	2500000	2500000	1900000	1100000	600000	740000	1700000	11	11	Q9NZT2	0.0038024	Opioid growth factor receptor OS=Homo sapiens OX=9606 GN=OGFR PE=1 SV=3	OGFR
0	0	0	260000	360000	410000	590000	660000	1	1	Q9UHI6	0.00387364	Probable ATP-dependent RNA helicase DDX20 OS=Homo sapiens OX=9606 GN=DDX20 PE=1 SV=2	DDX20
3200000	1500000	2500000	2700000	5000000	5900000	4100000	4500000	19	13	P11216	0.00388139	Glycogen phosphorylase, brain form OS=Homo sapiens OX=9606 GN=PYGB PE=1 SV=5	PYGB
3600000	5200000	5400000	3700000	6400000	8300000	7400000	7000000	6	6	P05198	0.00412316	Eukaryotic translation initiation factor 2 subunit 1 OS=Homo sapiens OX=9606 GN=EIF2S1 PE=1 SV=3	EIF2S1
490000000	520000000	500000000	500000000	220000000	290000000	180000000	410000000	40	40	O60218	0.00420218	Aldo-keto reductase family 1 member B10 OS=Homo sapiens OX=9606 GN=AKR1B10 PE=1 SV=2	AKR1B10
3000000	1100000	2000000	1400000	0	0	0	0	9	9	O75891	0.00421879	Cytosolic 10-formyltetrahydrofolate dehydrogenase OS=Homo sapiens OX=9606 GN=ALDH1L1 PE=1 SV=2	ALDH1L1
850000	800000	1000000	600000	1700000	1200000	1900000	1500000	10	10	Q8NE71	0.00424317	ATP-binding cassette sub-family F member 1 OS=Homo sapiens OX=9606 GN=ABCF1 PE=1 SV=2	ABCF1
0	0	0	0	2100000	1100000	1300000	700000	1	1	P46459	0.00449082	Vesicle-fusing ATPase OS=Homo sapiens OX=9606 GN=NSF PE=1 SV=3	NSF
7000000	7100000	6800000	5300000	4600000	1100000	1100000	2900000	8	8	Q14192	0.00462059	Four and a half LIM domains protein 2 OS=Homo sapiens OX=9606 GN=FHL2 PE=1 SV=3	FHL2
0	440000	0	0	660000	750000	490000	710000	1	1	P20936	0.00469131	Ras GTPase-activating protein 1 OS=Homo sapiens OX=9606 GN=RASA1 PE=1 SV=1	RASA1
810000	0	1500000	1800000	4100000	4400000	3500000	6900000	5	5	Q16719	0.00479707	Kynureninase OS=Homo sapiens OX=9606 GN=KYNU PE=1 SV=1	KYNU
0	0	0	0	820000	450000	440000	280000	4	4	Q15276	0.00481641	Rab GTPase-binding effector protein 1 OS=Homo sapiens OX=9606 GN=RABEP1 PE=1 SV=2	RABEP1
14000000	12000000	11000000	9500000	5000000	5400000	6400000	8600000	26	26	P28838	0.0053742	Cytosol aminopeptidase OS=Homo sapiens OX=9606 GN=LAP3 PE=1 SV=3	LAP3
40000000	39000000	53000000	28000000	19000000	10000000	13000000	21000000	15	12	P60981	0.00544689	Destrin OS=Homo sapiens OX=9606 GN=DSTN PE=1 SV=3	DSTN
21000000	16000000	12000000	18000000	7600000	5700000	2900000	10000000	6	6	P04080	0.00550471	Cystatin-B OS=Homo sapiens OX=9606 GN=CSTB PE=1 SV=2	CSTB
37000000	34000000	35000000	32000000	25000000	19000000	18000000	29000000	23	20	P16152	0.00566186	Carbonyl reductase [NADPH] 1 OS=Homo sapiens OX=9606 GN=CBR1 PE=1 SV=3	CBR1
120000000	95000000	60000000	40000000	4000000	3000000	4600000	7300000	34	33	P00352	0.00605071	Retinal dehydrogenase 1 OS=Homo sapiens OX=9606 GN=ALDH1A1 PE=1 SV=2	ALDH1A1
1800000	1600000	1400000	590000	0	0	520000	0	3	3	Q9NYL2	0.00621574	Mitogen-activated protein kinase kinase kinase 20 OS=Homo sapiens OX=9606 GN=MAP3K20 PE=1 SV=3	MAP3K20
3500000	1400000	2200000	630000	4800000	4300000	4400000	4400000	14	14	O43592	0.00648993	Exportin-T OS=Homo sapiens OX=9606 GN=XPOT PE=1 SV=2	XPOT
13000000	11000000	9100000	9100000	6800000	4200000	4500000	7200000	51	51	P48681	0.00687819	Nestin OS=Homo sapiens OX=9606 GN=NES PE=1 SV=2	NES
15000000	16000000	14000000	16000000	10000000	7800000	6700000	13000000	1	1	Q96II5	0.00713827	ARAF protein OS=Homo sapiens OX=9606 GN=ARAF PE=1 SV=1	ARAF
0	0	290000	0	840000	700000	660000	290000	4	4	O60443	0.00722478	Gasdermin-E OS=Homo sapiens OX=9606 GN=GSDME PE=1 SV=2	GSDME
6300000	4000000	5600000	4800000	3600000	1800000	2500000	2900000	5	5	Q15907	0.00737982	Ras-related protein Rab-11B OS=Homo sapiens OX=9606 GN=RAB11B PE=1 SV=4	RAB11B
14000000	15000000	13000000	14000000	11000000	7100000	6500000	11000000	15	12	O75828	0.00738096	Carbonyl reductase [NADPH] 3 OS=Homo sapiens OX=9606 GN=CBR3 PE=1 SV=3	CBR3
150000000	150000000	120000000	150000000	83000000	77000000	62000000	120000000	29	29	P37837	0.00751832	Transaldolase OS=Homo sapiens OX=9606 GN=TALDO1 PE=1 SV=2	TALDO1
1700000	1100000	1400000	1600000	1100000	600000	640000	520000	4	4	E9PF82	0.00752158	Calcium/calmodulin-dependent protein kinase type II subunit delta OS=Homo sapiens OX=9606 GN=CAMK2D PE=1 SV=1	CAMK2D
1600000	2100000	1500000	980000	380000	510000	610000	800000	3	3	Q6NYC1	0.00760256	Bifunctional arginine demethylase and lysyl-hydroxylase JMJD6 OS=Homo sapiens OX=9606 GN=JMJD6 PE=1 SV=1	JMJD6
17000000	9600000	12000000	7500000	1700000	2700000	3400000	4800000	11	11	Q13228	0.00793848	Methanethiol oxidase OS=Homo sapiens OX=9606 GN=SELENBP1 PE=1 SV=2	SELENBP1
1600000	1300000	1200000	1500000	700000	1000000	440000	970000	1	1	Q8NHP8	0.00802812	Putative phospholipase B-like 2 OS=Homo sapiens OX=9606 GN=PLBD2 PE=1 SV=2	PLBD2
2900000	2800000	3500000	5500000	11000000	15000000	10000000	22000000	15	15	Q9Y617	0.008234	Phosphoserine aminotransferase OS=Homo sapiens OX=9606 GN=PSAT1 PE=1 SV=2	PSAT1
7500000	6800000	4300000	3300000	17000000	14000000	9000000	12000000	27	27	P54577	0.00851145	Tyrosine--tRNA ligase, cytoplasmic OS=Homo sapiens OX=9606 GN=YARS1 PE=1 SV=4	YARS1
0	190000	0	0	300000	170000	360000	360000	2	2	O60832	0.00866726	H/ACA ribonucleoprotein complex subunit DKC1 OS=Homo sapiens OX=9606 GN=DKC1 PE=1 SV=3	DKC1
9700000	8400000	7100000	6400000	14000000	10000000	14000000	12000000	26	19	Q92973	0.00873734	Transportin-1 OS=Homo sapiens OX=9606 GN=TNPO1 PE=1 SV=2	TNPO1
0	190000	0	210000	460000	620000	260000	590000	5	5	Q6P2Q9	0.00881931	Pre-mRNA-processing-splicing factor 8 OS=Homo sapiens OX=9606 GN=PRPF8 PE=1 SV=2	PRPF8
500000	290000	220000	990000	1900000	1700000	960000	1500000	10	10	C9J7E5	0.00890173	Transportin-3 OS=Homo sapiens OX=9606 GN=TNPO3 PE=1 SV=1	TNPO3
0	0	740000	0	1200000	680000	1100000	1400000	6	6	P50570	0.00893389	Dynamin-2 OS=Homo sapiens OX=9606 GN=DNM2 PE=1 SV=2	DNM2
5400000	8500000	7000000	9600000	3000000	1400000	1400000	5200000	12	12	P07099	0.0089352	Epoxide hydrolase 1 OS=Homo sapiens OX=9606 GN=EPHX1 PE=1 SV=1	EPHX1
42000000	46000000	40000000	62000000	20000000	12000000	13000000	35000000	33	33	P07355	0.00924033	Annexin A2 OS=Homo sapiens OX=9606 GN=ANXA2 PE=1 SV=2	ANXA2
8700000	6900000	6400000	4100000	3400000	1900000	1900000	3300000	6	6	Q8NCW5	0.00934186	NAD(P)H-hydrate epimerase OS=Homo sapiens OX=9606 GN=NAXE PE=1 SV=2	NAXE
1200000	970000	560000	2000000	4200000	3300000	2000000	4100000	4	4	Q04837	0.00953567	Single-stranded DNA-binding protein, mitochondrial OS=Homo sapiens OX=9606 GN=SSBP1 PE=1 SV=1	SSBP1
12000000	10000000	8100000	6800000	18000000	14000000	15000000	13000000	32	32	P36871	0.0102508	Phosphoglucomutase-1 OS=Homo sapiens OX=9606 GN=PGM1 PE=1 SV=3	PGM1
0	0	0	0	2000000	880000	840000	700000	5	5	Q14258	0.0104131	E3 ubiquitin/ISG15 ligase TRIM25 OS=Homo sapiens OX=9606 GN=TRIM25 PE=1 SV=2	TRIM25
1700000	610000	1800000	650000	0	0	0	0	8	8	Q6XQN6	0.0104278	Nicotinate phosphoribosyltransferase OS=Homo sapiens OX=9606 GN=NAPRT PE=1 SV=2	NAPRT
6200000	6300000	4100000	2300000	2100000	610000	660000	530000	19	18	P32455	0.0106274	Guanylate-binding protein 1 OS=Homo sapiens OX=9606 GN=GBP1 PE=1 SV=2	GBP1
520000	530000	0	0	2200000	900000	1600000	1100000	14	9	O94808	0.0109924	Glutamine--fructose-6-phosphate aminotransferase [isomerizing] 2 OS=Homo sapiens OX=9606 GN=GFPT2 PE=1 SV=3	GFPT2
6800000	6400000	5900000	6000000	10000000	7700000	9500000	7500000	15	15	Q96QK1	0.0110992	Vacuolar protein sorting-associated protein 35 OS=Homo sapiens OX=9606 GN=VPS35 PE=1 SV=2	VPS35
17000000	12000000	12000000	8200000	3700000	5900000	3500000	7100000	11	7	Q16576	0.0111458	Histone-binding protein RBBP7 OS=Homo sapiens OX=9606 GN=RBBP7 PE=1 SV=1	RBBP7
430000	620000	350000	0	910000	1300000	1100000	2000000	2	2	Q9NWS0	0.0112597	PIH1 domain-containing protein 1 OS=Homo sapiens OX=9606 GN=PIH1D1 PE=1 SV=1	PIH1D1
10000000	8500000	7600000	9300000	4500000	5000000	3300000	7600000	8	8	Q9NZL9	0.0114594	Methionine adenosyltransferase 2 subunit beta OS=Homo sapiens OX=9606 GN=MAT2B PE=1 SV=1	MAT2B
3700000	2600000	3700000	2800000	4000000	5200000	6100000	6500000	18	18	O00410	0.0114847	Importin-5 OS=Homo sapiens OX=9606 GN=IPO5 PE=1 SV=4	IPO5
8000000	6600000	8600000	4300000	4300000	2300000	2600000	3200000	9	9	Q13907	0.0115392	Isopentenyl-diphosphate Delta-isomerase 1 OS=Homo sapiens OX=9606 GN=IDI1 PE=1 SV=2	IDI1
3300000	2100000	2500000	2100000	4700000	3300000	3700000	4400000	10	10	P27694	0.0117587	Replication protein A 70 kDa DNA-binding subunit OS=Homo sapiens OX=9606 GN=RPA1 PE=1 SV=2	RPA1
410000	1200000	690000	500000	3500000	1500000	4300000	2500000	26	14	E7EQR4	0.0119848	Ezrin OS=Homo sapiens OX=9606 GN=EZR PE=1 SV=3	EZR
5300000	6400000	5100000	3100000	8900000	6700000	8000000	8000000	21	10	Q13310	0.0120114	Polyadenylate-binding protein 4 OS=Homo sapiens OX=9606 GN=PABPC4 PE=1 SV=1	PABPC4
25000000	21000000	24000000	21000000	17000000	7200000	4900000	16000000	343	104	Q15149	0.0120137	Plectin OS=Homo sapiens OX=9606 GN=PLEC PE=1 SV=3	PLEC
3900000	2000000	1600000	1100000	0	0	0	0	13	13	O76074	0.0125971	cGMP-specific 3',5'-cyclic phosphodiesterase OS=Homo sapiens OX=9606 GN=PDE5A PE=1 SV=2	PDE5A
25000000	14000000	16000000	16000000	32000000	25000000	26000000	29000000	62	62	P49588	0.0127817	Alanine--tRNA ligase, cytoplasmic OS=Homo sapiens OX=9606 GN=AARS1 PE=1 SV=2	AARS1
5100000	3800000	4100000	3000000	1400000	1200000	1800000	3100000	19	17	E9PGC8	0.012975	Microtubule-associated protein 1A OS=Homo sapiens OX=9606 GN=MAP1A PE=1 SV=1	MAP1A
2400000	2700000	2300000	2100000	2000000	2000000	1700000	1700000	2	2	Q7Z4Q2	0.0135934	HEAT repeat-containing protein 3 OS=Homo sapiens OX=9606 GN=HEATR3 PE=1 SV=2	HEATR3
740000	870000	680000	1700000	2600000	2000000	2800000	1600000	8	8	Q01433	0.013729	AMP deaminase 2 OS=Homo sapiens OX=9606 GN=AMPD2 PE=1 SV=2	AMPD2
8000000	8200000	6500000	5900000	15000000	8400000	15000000	13000000	27	27	P26639	0.013742	Threonine--tRNA ligase 1, cytoplasmic OS=Homo sapiens OX=9606 GN=TARS1 PE=1 SV=3	TARS1
0	0	0	0	260000	100000	340000	530000	7	5	P51116	0.0137976	Fragile X mental retardation syndrome-related protein 2 OS=Homo sapiens OX=9606 GN=FXR2 PE=1 SV=2	FXR2
650000	500000	600000	1100000	0	250000	370000	0	3	3	Q96GA7	0.0138008	Serine dehydratase-like OS=Homo sapiens OX=9606 GN=SDSL PE=1 SV=1	SDSL
12000000	9800000	10000000	9900000	6300000	3900000	5200000	9200000	14	14	A6NFX8	0.0139344	ADP-sugar pyrophosphatase OS=Homo sapiens OX=9606 GN=NUDT5 PE=1 SV=1	NUDT5
0	0	0	280000	710000	470000	370000	290000	3	3	O00541	0.0145942	Pescadillo homolog OS=Homo sapiens OX=9606 GN=PES1 PE=1 SV=1	PES1
1400000	1600000	920000	1300000	1000000	460000	0	0	4	4	P04040	0.0146872	Catalase OS=Homo sapiens OX=9606 GN=CAT PE=1 SV=3	CAT
2300000	2000000	1600000	1900000	5100000	3400000	4400000	2600000	13	13	P52888	0.0147399	Thimet oligopeptidase OS=Homo sapiens OX=9606 GN=THOP1 PE=1 SV=2	THOP1
970000	1500000	840000	830000	310000	380000	280000	690000	6	6	P04424	0.0150758	Argininosuccinate lyase OS=Homo sapiens OX=9606 GN=ASL PE=1 SV=4	ASL
1800000	2600000	2200000	1800000	3600000	3800000	2700000	4900000	11	11	A8MXP9	0.0151879	Matrin-3 OS=Homo sapiens OX=9606 GN=MATR3 PE=1 SV=1	MATR3
0	360000	320000	280000	840000	580000	440000	860000	3	3	Q12768	0.0152016	WASH complex subunit 5 OS=Homo sapiens OX=9606 GN=WASHC5 PE=1 SV=1	WASHC5
370000000	270000000	300000000	210000000	180000000	98000000	120000000	200000000	210	193	P21333	0.0152854	Filamin-A OS=Homo sapiens OX=9606 GN=FLNA PE=1 SV=4	FLNA
640000	0	570000	450000	1100000	1500000	720000	1500000	1	1	P07711	0.0154703	Cathepsin L1 OS=Homo sapiens OX=9606 GN=CTSL PE=1 SV=2	CTSL
1500000	1200000	1200000	1600000	700000	150000	630000	1100000	4	4	O95749	0.0161547	Geranylgeranyl pyrophosphate synthase OS=Homo sapiens OX=9606 GN=GGPS1 PE=1 SV=1	GGPS1
700000	210000	1100000	1400000	0	0	0	0	1	1	P0CL82	0.0162498	G antigen 12I OS=Homo sapiens OX=9606 GN=GAGE12I PE=1 SV=1	GAGE12I
83000000	61000000	65000000	69000000	57000000	44000000	55000000	45000000	91	64	O43707	0.0165251	Alpha-actinin-4 OS=Homo sapiens OX=9606 GN=ACTN4 PE=1 SV=2	ACTN4
1900000	1800000	3200000	1800000	1500000	540000	490000	740000	14	14	Q5T4S7	0.0169585	E3 ubiquitin-protein ligase UBR4 OS=Homo sapiens OX=9606 GN=UBR4 PE=1 SV=1	UBR4
9200000	9600000	8000000	8100000	5100000	3200000	2400000	7800000	10	10	Q53FA7	0.0176479	Quinone oxidoreductase PIG3 OS=Homo sapiens OX=9606 GN=TP53I3 PE=1 SV=2	TP53I3
14000000	14000000	9800000	14000000	24000000	29000000	19000000	17000000	28	28	P38646	0.018093	Stress-70 protein, mitochondrial OS=Homo sapiens OX=9606 GN=HSPA9 PE=1 SV=2	HSPA9
2000000	3100000	2900000	2200000	16000000	5800000	8900000	19000000	6	6	A0A0B4J2C3	0.0182404	Translationally-controlled tumor protein OS=Homo sapiens OX=9606 GN=TPT1 PE=1 SV=1	TPT1
11000000	7700000	6700000	4700000	3000000	2100000	3800000	3700000	4	4	Q8IV08	0.0189141	5'-3' exonuclease PLD3 OS=Homo sapiens OX=9606 GN=PLD3 PE=1 SV=1	PLD3
7500000	7300000	8200000	7400000	9700000	9100000	8300000	11000000	30	30	Q16531	0.0189903	DNA damage-binding protein 1 OS=Homo sapiens OX=9606 GN=DDB1 PE=1 SV=1	DDB1
630000	540000	490000	260000	760000	660000	840000	980000	5	5	Q9BQ52	0.0191271	Zinc phosphodiesterase ELAC protein 2 OS=Homo sapiens OX=9606 GN=ELAC2 PE=1 SV=2	ELAC2
17000000	14000000	26000000	25000000	7300000	13000000	8400000	12000000	17	17	P07954	0.0194478	Fumarate hydratase, mitochondrial OS=Homo sapiens OX=9606 GN=FH PE=1 SV=3	FH
48000000	35000000	38000000	33000000	31000000	20000000	21000000	28000000	84	84	P18206	0.0195623	Vinculin OS=Homo sapiens OX=9606 GN=VCL PE=1 SV=4	VCL
870000	810000	530000	540000	1300000	990000	890000	1200000	3	3	O60784	0.0198445	Target of Myb protein 1 OS=Homo sapiens OX=9606 GN=TOM1 PE=1 SV=2	TOM1
9600000	8400000	8800000	6000000	2900000	5400000	3400000	6600000	11	7	Q13363	0.0205055	C-terminal-binding protein 1 OS=Homo sapiens OX=9606 GN=CTBP1 PE=1 SV=2	CTBP1
62000000	60000000	67000000	48000000	32000000	47000000	27000000	48000000	21	21	Q15084	0.0206603	Protein disulfide-isomerase A6 OS=Homo sapiens OX=9606 GN=PDIA6 PE=1 SV=1	PDIA6
200000	380000	350000	430000	1200000	1300000	410000	1000000	3	3	P07686	0.0209517	Beta-hexosaminidase subunit beta OS=Homo sapiens OX=9606 GN=HEXB PE=1 SV=3	HEXB
1800000	1100000	520000	1300000	250000	630000	160000	0	6	6	P40306	0.0210573	Proteasome subunit beta type-10 OS=Homo sapiens OX=9606 GN=PSMB10 PE=1 SV=1	PSMB10
12000000	11000000	10000000	9400000	9100000	4600000	4800000	8100000	11	11	A0A087X1Z3	0.0214759	Proteasome activator complex subunit 2 OS=Homo sapiens OX=9606 GN=PSME2 PE=1 SV=1	PSME2
480000	250000	1300000	760000	0	0	0	0	14	14	A0A0A0MTC1	0.0215979	E3 ubiquitin-protein ligase RNF213 OS=Homo sapiens OX=9606 GN=RNF213 PE=1 SV=1	RNF213
24000000	17000000	21000000	17000000	40000000	25000000	27000000	37000000	69	65	P46940	0.0216303	Ras GTPase-activating-like protein IQGAP1 OS=Homo sapiens OX=9606 GN=IQGAP1 PE=1 SV=1	IQGAP1
4800000	4200000	2800000	2500000	2000000	1600000	2200000	1200000	14	14	P53041	0.0219102	Serine/threonine-protein phosphatase 5 OS=Homo sapiens OX=9606 GN=PPP5C PE=1 SV=1	PPP5C
11000000	7800000	12000000	12000000	25000000	14000000	16000000	20000000	6	6	P56537	0.0220058	Eukaryotic translation initiation factor 6 OS=Homo sapiens OX=9606 GN=EIF6 PE=1 SV=1	EIF6
14000000	4300000	3200000	9700000	0	670000	0	0	36	36	G3XAI2	0.0228935	Laminin subunit beta-1 OS=Homo sapiens OX=9606 GN=LAMB1 PE=1 SV=1	LAMB1
3600000	4800000	4100000	3000000	2000000	2200000	1600000	3300000	10	9	A0A024QZP7	0.0229491	Cell division cycle 2, G1 to S and G2 to M, isoform CRA_a OS=Homo sapiens OX=9606 GN=CDK1 PE=1 SV=1	CDK1
3600000	4500000	2500000	3000000	7900000	5200000	8200000	4600000	13	13	P48506	0.0231286	Glutamate--cysteine ligase catalytic subunit OS=Homo sapiens OX=9606 GN=GCLC PE=1 SV=2	GCLC
4000000	2800000	3000000	3900000	4500000	4400000	4300000	5500000	11	11	P21281	0.0233787	V-type proton ATPase subunit B, brain isoform OS=Homo sapiens OX=9606 GN=ATP6V1B2 PE=1 SV=3	ATP6V1B2
7400000	9200000	5600000	5000000	12000000	11000000	12000000	20000000	17	17	Q5T5C7	0.0233949	Serine--tRNA ligase, cytoplasmic OS=Homo sapiens OX=9606 GN=SARS1 PE=1 SV=1	SARS1
2600000	2200000	1600000	3000000	490000	950000	0	1900000	3	3	Q03426	0.0236053	Mevalonate kinase OS=Homo sapiens OX=9606 GN=MVK PE=1 SV=1	MVK
4400000	2700000	4900000	3700000	2200000	1600000	1800000	3100000	1	1	M0QYZ2	0.0236864	AP complex subunit sigma OS=Homo sapiens OX=9606 GN=AP2S1 PE=1 SV=1	AP2S1
0	0	0	190000	620000	310000	200000	290000	2	2	Q5T447	0.0245631	E3 ubiquitin-protein ligase HECTD3 OS=Homo sapiens OX=9606 GN=HECTD3 PE=1 SV=1	HECTD3
370000	1900000	1600000	860000	3500000	3300000	1800000	2400000	6	6	Q04206	0.0249673	Transcription factor p65 OS=Homo sapiens OX=9606 GN=RELA PE=1 SV=2	RELA
410000	380000	460000	0	0	0	0	0	31	1	P0DPH8	0.0251828	Tubulin alpha-3D chain OS=Homo sapiens OX=9606 GN=TUBA3D PE=1 SV=1	TUBA3D
0	0	0	0	2700000	1100000	1700000	360000	2	2	Q16822	0.0252038	Phosphoenolpyruvate carboxykinase [GTP], mitochondrial OS=Homo sapiens OX=9606 GN=PCK2 PE=1 SV=4	PCK2
0	0	0	0	1400000	1500000	1200000	0	2	2	Q1KMD3	0.0255716	Heterogeneous nuclear ribonucleoprotein U-like protein 2 OS=Homo sapiens OX=9606 GN=HNRNPUL2 PE=1 SV=1	HNRNPUL2
930000	1200000	530000	230000	3600000	1400000	2200000	4700000	2	2	P15374	0.0256263	Ubiquitin carboxyl-terminal hydrolase isozyme L3 OS=Homo sapiens OX=9606 GN=UCHL3 PE=1 SV=1	UCHL3
0	2300000	0	0	3500000	3200000	2100000	1800000	3	3	Q8WU90	0.0262795	Zinc finger CCCH domain-containing protein 15 OS=Homo sapiens OX=9606 GN=ZC3H15 PE=1 SV=1	ZC3H15
0	0	0	0	740000	800000	610000	0	2	2	P04843	0.026317	Dolichyl-diphosphooligosaccharide--protein glycosyltransferase subunit 1 OS=Homo sapiens OX=9606 GN=RPN1 PE=1 SV=1	RPN1
23000000	20000000	20000000	21000000	19000000	14000000	12000000	18000000	11	11	P25788	0.0265775	Proteasome subunit alpha type-3 OS=Homo sapiens OX=9606 GN=PSMA3 PE=1 SV=2	PSMA3
1400000	2500000	1900000	3400000	450000	440000	330000	1700000	8	8	P54920	0.0268404	Alpha-soluble NSF attachment protein OS=Homo sapiens OX=9606 GN=NAPA PE=1 SV=3	NAPA
930000	1200000	510000	870000	3900000	1800000	2900000	1500000	20	13	Q9H0B6	0.027021	Kinesin light chain 2 OS=Homo sapiens OX=9606 GN=KLC2 PE=1 SV=1	KLC2
460000	460000	340000	740000	250000	240000	220000	290000	1	1	Q9BZ23	0.0272304	Pantothenate kinase 2, mitochondrial OS=Homo sapiens OX=9606 GN=PANK2 PE=1 SV=3	PANK2
0	0	0	0	550000	0	760000	620000	1	1	Q8N7H5	0.0275043	RNA polymerase II-associated factor 1 homolog OS=Homo sapiens OX=9606 GN=PAF1 PE=1 SV=2	PAF1
54000000	50000000	57000000	44000000	72000000	54000000	66000000	69000000	35	35	Q14974	0.0276739	Importin subunit beta-1 OS=Homo sapiens OX=9606 GN=KPNB1 PE=1 SV=2	KPNB1
28000000	22000000	27000000	21000000	19000000	2300000	8700000	18000000	10	10	P49773	0.0282738	Histidine triad nucleotide-binding protein 1 OS=Homo sapiens OX=9606 GN=HINT1 PE=1 SV=2	HINT1
5900000	5500000	8500000	10000000	1300000	1700000	3700000	5900000	13	1	Q6S8J3	0.0283215	POTE ankyrin domain family member E OS=Homo sapiens OX=9606 GN=POTEE PE=2 SV=3	POTEE
8200000	6100000	8500000	4200000	4900000	1900000	3300000	3400000	2	2	Q9NR31	0.0284366	GTP-binding protein SAR1a OS=Homo sapiens OX=9606 GN=SAR1A PE=1 SV=1	SAR1A
1000000	880000	680000	0	0	0	0	0	1	1	Q15172	0.0285766	Serine/threonine-protein phosphatase 2A 56 kDa regulatory subunit alpha isoform OS=Homo sapiens OX=9606 GN=PPP2R5A PE=1 SV=1	PPP2R5A
0	0	0	0	830000	560000	630000	0	1	1	Q9UID3	0.0295486	Vacuolar protein sorting-associated protein 51 homolog OS=Homo sapiens OX=9606 GN=VPS51 PE=1 SV=2	VPS51
5700000	670000	2700000	3000000	4900000	7100000	6800000	10000000	15	8	O43390	0.0297389	Heterogeneous nuclear ribonucleoprotein R OS=Homo sapiens OX=9606 GN=HNRNPR PE=1 SV=1	HNRNPR
650000	490000	280000	870000	0	44000	0	420000	1	1	P43356	0.0298056	Melanoma-associated antigen 2 OS=Homo sapiens OX=9606 GN=MAGEA2 PE=1 SV=1	MAGEA2
1000000	0	1600000	0	2300000	2100000	2000000	1300000	2	2	Q5W0V3	0.0299983	Protein FAM160B1 OS=Homo sapiens OX=9606 GN=FAM160B1 PE=1 SV=1	FHIP2A
6100000	4600000	4900000	1800000	8600000	6800000	6200000	10000000	7	7	Q96M27	0.0300972	Protein PRRC1 OS=Homo sapiens OX=9606 GN=PRRC1 PE=1 SV=1	PRRC1
930000	2900000	3800000	1700000	0	1100000	470000	0	3	3	P09486	0.0301379	SPARC OS=Homo sapiens OX=9606 GN=SPARC PE=1 SV=1	SPARC
0	0	0	0	0	880000	570000	840000	1	1	Q969M3	0.0302743	Protein YIPF5 OS=Homo sapiens OX=9606 GN=YIPF5 PE=1 SV=1	YIPF5
1600000	1300000	1600000	1000000	3700000	1600000	2600000	2700000	14	14	Q8WUM4	0.0304567	Programmed cell death 6-interacting protein OS=Homo sapiens OX=9606 GN=PDCD6IP PE=1 SV=1	PDCD6IP
1500000	1600000	1600000	1500000	2300000	1700000	2400000	1800000	3	3	Q9BZX2	0.030766	Uridine-cytidine kinase 2 OS=Homo sapiens OX=9606 GN=UCK2 PE=1 SV=1	UCK2
400000	560000	570000	0	950000	620000	860000	790000	4	4	O00139	0.0308595	Kinesin-like protein KIF2A OS=Homo sapiens OX=9606 GN=KIF2A PE=1 SV=3	KIF2A
0	610000	560000	1200000	2100000	1500000	1500000	1000000	3	3	P13640	0.0310785	Metallothionein-1G OS=Homo sapiens OX=9606 GN=MT1G PE=1 SV=2	MT1G
6200000	2200000	5200000	6000000	9300000	6400000	7600000	9600000	26	26	O15067	0.0315915	Phosphoribosylformylglycinamidine synthase OS=Homo sapiens OX=9606 GN=PFAS PE=1 SV=4	PFAS
930000	0	0	0	1500000	830000	850000	900000	3	3	Q92621	0.0317259	Nuclear pore complex protein Nup205 OS=Homo sapiens OX=9606 GN=NUP205 PE=1 SV=3	NUP205
200000	200000	300000	0	0	0	0	0	1	1	H0YJH6	0.0319329	Signal transducer and activator of transcription OS=Homo sapiens OX=9606 GN=STAT6 PE=1 SV=2	STAT6
0	0	0	0	560000	620000	880000	0	1	1	A0A087WXU3	0.0319516	Extended synaptotagmin-2 OS=Homo sapiens OX=9606 GN=ESYT2 PE=1 SV=1	ESYT2
220000000	180000000	140000000	98000000	79000000	74000000	95000000	93000000	41	41	F8W809	0.0320213	Thioredoxin reductase 1, cytoplasmic OS=Homo sapiens OX=9606 GN=TXNRD1 PE=1 SV=1	TXNRD1
3400000	3700000	4800000	3700000	5000000	4400000	6500000	6300000	20	20	O75534	0.032035	Cold shock domain-containing protein E1 OS=Homo sapiens OX=9606 GN=CSDE1 PE=1 SV=2	CSDE1
3400000	3200000	3000000	3400000	3100000	1400000	2100000	790000	5	5	O14618	0.0321293	Copper chaperone for superoxide dismutase OS=Homo sapiens OX=9606 GN=CCS PE=1 SV=1	CCS
24000000	15000000	18000000	19000000	14000000	5300000	4500000	15000000	16	15	P21266	0.0322972	Glutathione S-transferase Mu 3 OS=Homo sapiens OX=9606 GN=GSTM3 PE=1 SV=3	GSTM3
1600000	2100000	3000000	2700000	3700000	3500000	3500000	5800000	3	3	O75822	0.0325441	Eukaryotic translation initiation factor 3 subunit J OS=Homo sapiens OX=9606 GN=EIF3J PE=1 SV=2	EIF3J
1300000	1800000	1600000	1100000	1400000	320000	240000	0	5	5	P42566	0.0327633	Epidermal growth factor receptor substrate 15 OS=Homo sapiens OX=9606 GN=EPS15 PE=1 SV=2	EPS15
5400000	2700000	3800000	3200000	180000	610000	0	3400000	8	8	P49903	0.0327717	Selenide, water dikinase 1 OS=Homo sapiens OX=9606 GN=SEPHS1 PE=1 SV=2	SEPHS1
6200000	4300000	4000000	3300000	3200000	2500000	2700000	1500000	17	14	P17858	0.0327842	ATP-dependent 6-phosphofructokinase, liver type OS=Homo sapiens OX=9606 GN=PFKL PE=1 SV=6	PFKL
340000	920000	0	0	810000	890000	930000	1100000	2	1	Q6VEQ5	0.0337862	WAS protein family homolog 2 OS=Homo sapiens OX=9606 GN=WASH2P PE=2 SV=2	WASH2P
4300000	4000000	2900000	2300000	5300000	4600000	5500000	4200000	10	10	Q9BYT8	0.033905	Neurolysin, mitochondrial OS=Homo sapiens OX=9606 GN=NLN PE=1 SV=1	NLN
0	0	0	74000	470000	440000	590000	0	3	3	P02786	0.0340573	Transferrin receptor protein 1 OS=Homo sapiens OX=9606 GN=TFRC PE=1 SV=2	TFRC
730000	570000	590000	930000	2600000	880000	1700000	1600000	8	8	Q08379	0.0340656	Golgin subfamily A member 2 OS=Homo sapiens OX=9606 GN=GOLGA2 PE=1 SV=3	GOLGA2
1200000	640000	520000	270000	0	0	0	320000	1	1	P16083	0.0345893	Ribosyldihydronicotinamide dehydrogenase [quinone] OS=Homo sapiens OX=9606 GN=NQO2 PE=1 SV=5	NQO2
58000000	38000000	40000000	47000000	40000000	24000000	27000000	30000000	111	111	P49327	0.0346141	Fatty acid synthase OS=Homo sapiens OX=9606 GN=FASN PE=1 SV=3	FASN
360000	270000	200000	0	0	0	0	0	2	1	P61006	0.0350365	Ras-related protein Rab-8A OS=Homo sapiens OX=9606 GN=RAB8A PE=1 SV=1	RAB8A
550000	510000	0	300000	0	0	0	0	2	2	O95671	0.0355464	Probable bifunctional dTTP/UTP pyrophosphatase/methyltransferase protein OS=Homo sapiens OX=9606 GN=ASMTL PE=1 SV=3	ASMTL
2600000	3100000	2000000	1200000	320000	580000	1200000	1500000	8	8	Q96CW1	0.0357172	AP-2 complex subunit mu OS=Homo sapiens OX=9606 GN=AP2M1 PE=1 SV=2	AP2M1
0	0	0	0	320000	210000	180000	0	1	1	Q96RP9	0.0368288	Elongation factor G, mitochondrial OS=Homo sapiens OX=9606 GN=GFM1 PE=1 SV=2	GFM1
9000000	6800000	5600000	5000000	9800000	8100000	9000000	10000000	19	19	Q9NSD9	0.0370754	Phenylalanine--tRNA ligase beta subunit OS=Homo sapiens OX=9606 GN=FARSB PE=1 SV=3	FARSB
800000	1400000	1400000	770000	2100000	1300000	1700000	1900000	10	10	O95817	0.0371153	BAG family molecular chaperone regulator 3 OS=Homo sapiens OX=9606 GN=BAG3 PE=1 SV=3	BAG3
330000000	260000000	380000000	340000000	180000000	110000000	110000000	320000000	41	41	P52209	0.0374826	6-phosphogluconate dehydrogenase, decarboxylating OS=Homo sapiens OX=9606 GN=PGD PE=1 SV=3	PGD
2500000	2600000	1500000	1500000	4300000	2900000	4100000	2500000	16	16	P09960	0.0377878	Leukotriene A-4 hydrolase OS=Homo sapiens OX=9606 GN=LTA4H PE=1 SV=2	LTA4H
3700000	1300000	3000000	2000000	1400000	640000	1000000	1100000	5	5	P28062	0.0381617	Proteasome subunit beta type-8 OS=Homo sapiens OX=9606 GN=PSMB8 PE=1 SV=3	PSMB8
16000000	11000000	16000000	11000000	7800000	11000000	6600000	10000000	38	5	Q04828	0.0383234	Aldo-keto reductase family 1 member C1 OS=Homo sapiens OX=9606 GN=AKR1C1 PE=1 SV=1	AKR1C1
5200000	4500000	4300000	2600000	1400000	2100000	2400000	3400000	10	10	E7ETB3	0.0383383	Aspartyl aminopeptidase OS=Homo sapiens OX=9606 GN=DNPEP PE=1 SV=2	DNPEP
38000000	27000000	26000000	25000000	20000000	12000000	15000000	25000000	126	111	O75369	0.0384316	Filamin-B OS=Homo sapiens OX=9606 GN=FLNB PE=1 SV=2	FLNB
1100000	1300000	1500000	2000000	3000000	1900000	1900000	2700000	12	12	A0A5F9ZI21	0.0385586	Rho guanine nucleotide exchange factor 2 OS=Homo sapiens OX=9606 GN=ARHGEF2 PE=1 SV=1	ARHGEF2
8800000	8300000	12000000	11000000	5000000	3600000	3900000	9800000	15	15	P30520	0.0387797	Adenylosuccinate synthetase isozyme 2 OS=Homo sapiens OX=9606 GN=ADSS2 PE=1 SV=3	ADSS2
480000	790000	1300000	890000	1300000	2600000	1500000	1600000	7	7	Q15459	0.0388016	Splicing factor 3A subunit 1 OS=Homo sapiens OX=9606 GN=SF3A1 PE=1 SV=1	SF3A1
0	0	0	0	590000	460000	880000	0	3	3	Q6P3X3	0.0388867	Tetratricopeptide repeat protein 27 OS=Homo sapiens OX=9606 GN=TTC27 PE=1 SV=1	TTC27
370000	350000	0	0	320000	660000	1200000	740000	6	6	Q99459	0.0389284	Cell division cycle 5-like protein OS=Homo sapiens OX=9606 GN=CDC5L PE=1 SV=2	CDC5L
650000	1200000	380000	990000	0	250000	0	580000	3	3	A6NDG6	0.0393053	Glycerol-3-phosphate phosphatase OS=Homo sapiens OX=9606 GN=PGP PE=1 SV=1	PGP
820000	640000	620000	1000000	1600000	1200000	1300000	2700000	3	3	P49366	0.0397161	Deoxyhypusine synthase OS=Homo sapiens OX=9606 GN=DHPS PE=1 SV=1	DHPS
18000000	16000000	12000000	14000000	20000000	17000000	20000000	25000000	12	12	Q13501	0.039742	Sequestosome-1 OS=Homo sapiens OX=9606 GN=SQSTM1 PE=1 SV=1	SQSTM1
700000	89000	0	0	960000	480000	740000	660000	4	4	Q9UJA5	0.0398101	tRNA (adenine(58)-N(1))-methyltransferase non-catalytic subunit TRM6 OS=Homo sapiens OX=9606 GN=TRMT6 PE=1 SV=1	TRMT6
0	130000	350000	270000	330000	390000	420000	540000	2	2	Q00765	0.0400106	Receptor expression-enhancing protein 5 OS=Homo sapiens OX=9606 GN=REEP5 PE=1 SV=3	REEP5
270000	0	340000	190000	630000	650000	530000	240000	5	5	O95155	0.0400578	Ubiquitin conjugation factor E4 B OS=Homo sapiens OX=9606 GN=UBE4B PE=1 SV=1	UBE4B
610000	1300000	1100000	0	0	0	0	0	1	1	Q3YEC7	0.0407955	Rab-like protein 6 OS=Homo sapiens OX=9606 GN=RABL6 PE=1 SV=2	RABL6
0	0	0	0	0	1200000	820000	1700000	1	1	Q9Y2V2	0.041008	Calcium-regulated heat-stable protein 1 OS=Homo sapiens OX=9606 GN=CARHSP1 PE=1 SV=2	CARHSP1
4200000	2900000	4100000	2800000	2000000	2200000	2300000	3000000	4	4	Q9BY32	0.0413211	Inosine triphosphate pyrophosphatase OS=Homo sapiens OX=9606 GN=ITPA PE=1 SV=2	ITPA
0	0	0	0	1300000	0	630000	1300000	2	2	Q03135	0.0413486	Caveolin-1 OS=Homo sapiens OX=9606 GN=CAV1 PE=1 SV=4	CAV1
1200000	1400000	1400000	1100000	2400000	5300000	2200000	2700000	13	12	P34897	0.0419938	Serine hydroxymethyltransferase, mitochondrial OS=Homo sapiens OX=9606 GN=SHMT2 PE=1 SV=3	SHMT2
41000000	52000000	41000000	32000000	28000000	30000000	34000000	30000000	39	39	P23141	0.0423894	Liver carboxylesterase 1 OS=Homo sapiens OX=9606 GN=CES1 PE=1 SV=2	CES1
6100000	3600000	2100000	3000000	1200000	820000	730000	2400000	4	4	Q15369	0.0424764	Elongin-C OS=Homo sapiens OX=9606 GN=ELOC PE=1 SV=1	ELOC
3100000	1600000	1800000	4000000	10000000	4700000	4700000	13000000	10	10	Q01469	0.0425055	Fatty acid-binding protein 5 OS=Homo sapiens OX=9606 GN=FABP5 PE=1 SV=3	FABP5
1400000	1900000	1000000	1900000	1200000	980000	470000	0	3	3	Q53H82	0.0425722	Endoribonuclease LACTB2 OS=Homo sapiens OX=9606 GN=LACTB2 PE=1 SV=2	LACTB2
15000000	22000000	12000000	11000000	10000000	6400000	4000000	10000000	4	4	J3KQ18	0.0426517	D-dopachrome decarboxylase OS=Homo sapiens OX=9606 GN=DDT PE=1 SV=1	DDT
0	1200000	540000	930000	0	0	0	0	2	2	Q12841	0.0427671	Follistatin-related protein 1 OS=Homo sapiens OX=9606 GN=FSTL1 PE=1 SV=1	FSTL1
220000	0	0	200000	630000	210000	310000	790000	7	6	O43795	0.0429634	Unconventional myosin-Ib OS=Homo sapiens OX=9606 GN=MYO1B PE=1 SV=3	MYO1B
22000000	29000000	15000000	16000000	15000000	6500000	11000000	12000000	27	27	P13797	0.0434861	Plastin-3 OS=Homo sapiens OX=9606 GN=PLS3 PE=1 SV=4	PLS3
19000000	28000000	23000000	28000000	16000000	8000000	7800000	23000000	4	2	A0A087WTP2	0.043778	Farnesyl pyrophosphate synthase OS=Homo sapiens OX=9606 GN=FDPS PE=1 SV=1	FDPS
860000	1200000	1600000	640000	700000	0	240000	640000	240	1	H0YDN1	0.0440576	Plectin OS=Homo sapiens OX=9606 GN=PLEC PE=1 SV=9	PLEC
5100000	5600000	6300000	4700000	8100000	7600000	5400000	7700000	4	4	P30040	0.0444332	Endoplasmic reticulum resident protein 29 OS=Homo sapiens OX=9606 GN=ERP29 PE=1 SV=4	ERP29
2100000	2200000	2100000	3100000	5600000	3200000	4200000	3000000	11	11	P40763	0.0446338	Signal transducer and activator of transcription 3 OS=Homo sapiens OX=9606 GN=STAT3 PE=1 SV=2	STAT3
0	750000	0	0	700000	500000	1200000	760000	8	6	Q96I24	0.0449639	Far upstream element-binding protein 3 OS=Homo sapiens OX=9606 GN=FUBP3 PE=1 SV=2	FUBP3
5600000	3000000	5700000	3800000	3600000	1300000	730000	2900000	32	32	Q02952	0.0451	A-kinase anchor protein 12 OS=Homo sapiens OX=9606 GN=AKAP12 PE=1 SV=4	AKAP12
0	2900000	1900000	1300000	0	0	0	0	3	3	Q9BTY7	0.0455134	Protein HGH1 homolog OS=Homo sapiens OX=9606 GN=HGH1 PE=1 SV=1	HGH1
940000	1200000	1300000	1000000	2000000	1300000	2700000	1600000	10	9	P20839	0.0456712	Inosine-5'-monophosphate dehydrogenase 1 OS=Homo sapiens OX=9606 GN=IMPDH1 PE=1 SV=2	IMPDH1
59000000	51000000	44000000	62000000	98000000	120000000	83000000	56000000	50	48	P11021	0.0458375	Endoplasmic reticulum chaperone BiP OS=Homo sapiens OX=9606 GN=HSPA5 PE=1 SV=2	HSPA5
24000000	20000000	19000000	16000000	8800000	12000000	12000000	19000000	23	23	P12081	0.0461732	Histidine--tRNA ligase, cytoplasmic OS=Homo sapiens OX=9606 GN=HARS1 PE=1 SV=2	HARS1
1800000	1900000	1400000	1800000	1500000	930000	0	1100000	3	3	Q15274	0.046202	Nicotinate-nucleotide pyrophosphorylase [carboxylating] OS=Homo sapiens OX=9606 GN=QPRT PE=1 SV=3	QPRT
670000	880000	610000	300000	130000	410000	180000	360000	3	3	Q9P0L0	0.0463121	Vesicle-associated membrane protein-associated protein A OS=Homo sapiens OX=9606 GN=VAPA PE=1 SV=3	VAPA
3500000	1900000	2500000	1600000	1900000	840000	880000	990000	9	9	Q68CZ2	0.0463945	Tensin-3 OS=Homo sapiens OX=9606 GN=TNS3 PE=1 SV=2	TNS3
4300000	3000000	4000000	5200000	720000	1400000	1600000	4100000	6	6	O14929	0.0464126	Histone acetyltransferase type B catalytic subunit OS=Homo sapiens OX=9606 GN=HAT1 PE=1 SV=1	HAT1
29000000	16000000	21000000	24000000	10000000	9800000	11000000	21000000	11	11	G5E9Q6	0.0470325	Profilin OS=Homo sapiens OX=9606 GN=PFN2 PE=1 SV=1	PFN2
0	0	1400000	2700000	4600000	2300000	2700000	7000000	2	2	Q9Y2Z0	0.0471479	Protein SGT1 homolog OS=Homo sapiens OX=9606 GN=SUGT1 PE=1 SV=3	SUGT1
1500000	1200000	740000	1100000	2400000	1700000	1900000	1300000	12	12	Q8N1F7	0.0472253	Nuclear pore complex protein Nup93 OS=Homo sapiens OX=9606 GN=NUP93 PE=1 SV=2	NUP93
26000000	23000000	19000000	10000000	7800000	10000000	11000000	13000000	31	13	Q13509	0.0474189	Tubulin beta-3 chain OS=Homo sapiens OX=9606 GN=TUBB3 PE=1 SV=2	TUBB3
1200000	1500000	2200000	340000	2900000	1800000	2300000	3400000	4	4	Q04323	0.0476665	UBX domain-containing protein 1 OS=Homo sapiens OX=9606 GN=UBXN1 PE=1 SV=2	UBXN1
0	1100000	0	0	6300000	2100000	1900000	1900000	5	5	P78330	0.0477672	Phosphoserine phosphatase OS=Homo sapiens OX=9606 GN=PSPH PE=1 SV=2	PSPH
300000	2000000	660000	190000	3500000	900000	2600000	3300000	11	11	Q9BXP5	0.0482505	Serrate RNA effector molecule homolog OS=Homo sapiens OX=9606 GN=SRRT PE=1 SV=1	SRRT
1100000	1000000	1400000	860000	0	690000	650000	850000	4	4	P00813	0.0485134	Adenosine deaminase OS=Homo sapiens OX=9606 GN=ADA PE=1 SV=3	ADA
0	0	0	0	1000000	0	930000	1900000	2	2	O60716	0.0486552	Catenin delta-1 OS=Homo sapiens OX=9606 GN=CTNND1 PE=1 SV=1	CTNND1
9000000	6100000	4600000	4500000	4100000	4000000	0	2000000	11	5	A0A0A6YYL2	0.0487143	Sulfotransferase OS=Homo sapiens OX=9606 GN=SULT1A4 PE=1 SV=1	SULT1A4
5200000	3200000	3700000	4600000	5800000	4600000	5900000	7100000	16	16	O95373	0.048738	Importin-7 OS=Homo sapiens OX=9606 GN=IPO7 PE=1 SV=1	IPO7
6800000	7600000	6900000	5100000	6600000	2100000	1900000	3900000	11	11	Q06323	0.0493867	Proteasome activator complex subunit 1 OS=Homo sapiens OX=9606 GN=PSME1 PE=1 SV=1	PSME1
4700000	3700000	4400000	2900000	3400000	1900000	2200000	3000000	9	9	P98082	0.0497027	Disabled homolog 2 OS=Homo sapiens OX=9606 GN=DAB2 PE=1 SV=3	DAB2
2800000	2200000	1900000	3200000	630000	1700000	1200000	2200000	5	5	Q13630	0.0497927	GDP-L-fucose synthase OS=Homo sapiens OX=9606 GN=TSTA3 PE=1 SV=1	GFUS
2000000	1900000	1700000	1800000	1700000	740000	1300000	0	6	6	Q8TE77	0.0501347	Protein phosphatase Slingshot homolog 3 OS=Homo sapiens OX=9606 GN=SSH3 PE=1 SV=2	SSH3
84000000	93000000	93000000	76000000	75000000	64000000	49000000	80000000	9	1	H7BZJ3	0.0505343	Protein disulfide-isomerase A3 (Fragment) OS=Homo sapiens OX=9606 GN=PDIA3 PE=1 SV=1	PDIA3
990000	1600000	2400000	1300000	590000	310000	440000	1300000	7	7	Q9NZL4	0.0507801	Hsp70-binding protein 1 OS=Homo sapiens OX=9606 GN=HSPBP1 PE=1 SV=2	HSPBP1
14000000	28000000	26000000	28000000	15000000	12000000	9700000	20000000	34	6	P52895	0.0508166	Aldo-keto reductase family 1 member C2 OS=Homo sapiens OX=9606 GN=AKR1C2 PE=1 SV=3	AKR1C2
24000000	26000000	24000000	24000000	25000000	17000000	17000000	20000000	38	38	Q13263	0.0509749	Transcription intermediary factor 1-beta OS=Homo sapiens OX=9606 GN=TRIM28 PE=1 SV=5	TRIM28
2100000	500000	710000	650000	3600000	870000	3200000	3800000	5	5	P61019	0.0512724	Ras-related protein Rab-2A OS=Homo sapiens OX=9606 GN=RAB2A PE=1 SV=1	RAB2A
430000	1200000	390000	1100000	5200000	8500000	2900000	1500000	12	12	O00469	0.0514564	Procollagen-lysine,2-oxoglutarate 5-dioxygenase 2 OS=Homo sapiens OX=9606 GN=PLOD2 PE=1 SV=2	PLOD2
29000000	20000000	19000000	24000000	20000000	11000000	13000000	18000000	12	12	P49721	0.0516716	Proteasome subunit beta type-2 OS=Homo sapiens OX=9606 GN=PSMB2 PE=1 SV=1	PSMB2
6000000	11000000	9300000	6800000	4200000	4300000	3700000	7300000	6	6	Q9BTT0	0.0525418	Acidic leucine-rich nuclear phosphoprotein 32 family member E OS=Homo sapiens OX=9606 GN=ANP32E PE=1 SV=1	ANP32E
720000	0	340000	940000	0	0	0	0	2	2	Q9BRK5	0.0527543	45 kDa calcium-binding protein OS=Homo sapiens OX=9606 GN=SDF4 PE=1 SV=1	SDF4
390000	0	320000	580000	1100000	660000	510000	700000	1	1	Q12797	0.0527854	Aspartyl/asparaginyl beta-hydroxylase OS=Homo sapiens OX=9606 GN=ASPH PE=1 SV=3	ASPH
590000	440000	650000	320000	310000	0	160000	410000	3	3	Q96DG6	0.0530104	Carboxymethylenebutenolidase homolog OS=Homo sapiens OX=9606 GN=CMBL PE=1 SV=1	CMBL
580000	480000	0	0	610000	490000	770000	920000	3	2	Q15437	0.0536695	Protein transport protein Sec23B OS=Homo sapiens OX=9606 GN=SEC23B PE=1 SV=2	SEC23B
480000	840000	0	670000	910000	1100000	2700000	1500000	3	3	Q2NL82	0.0537893	Pre-rRNA-processing protein TSR1 homolog OS=Homo sapiens OX=9606 GN=TSR1 PE=1 SV=1	TSR1
4100000	3300000	4500000	4600000	4100000	2000000	2700000	2600000	56	35	P35580	0.0540876	Myosin-10 OS=Homo sapiens OX=9606 GN=MYH10 PE=1 SV=3	MYH10
1700000	1500000	1700000	0	0	0	670000	0	1	1	Q9Y275	0.0545824	Tumor necrosis factor ligand superfamily member 13B OS=Homo sapiens OX=9606 GN=TNFSF13B PE=1 SV=1	TNFSF13B
230000000	190000000	170000000	120000000	110000000	79000000	64000000	160000000	33	22	A0A0A0MSS8	0.0546947	Aldo-keto reductase family 1 member C3 OS=Homo sapiens OX=9606 GN=AKR1C3 PE=1 SV=1	AKR1C3
17000000	11000000	15000000	16000000	20000000	15000000	24000000	25000000	46	46	Q7KZF4	0.0547642	Staphylococcal nuclease domain-containing protein 1 OS=Homo sapiens OX=9606 GN=SND1 PE=1 SV=1	SND1
610000	1800000	1300000	0	3900000	1600000	1700000	2900000	7	7	P25098	0.0551328	Beta-adrenergic receptor kinase 1 OS=Homo sapiens OX=9606 GN=GRK2 PE=1 SV=2	GRK2
7700000	6100000	7900000	6500000	6700000	3700000	2800000	5600000	4	4	P37108	0.0553051	Signal recognition particle 14 kDa protein OS=Homo sapiens OX=9606 GN=SRP14 PE=1 SV=2	SRP14
3400000	0	2400000	1500000	0	0	410000	0	4	4	Q13287	0.0560145	N-myc-interactor OS=Homo sapiens OX=9606 GN=NMI PE=1 SV=2	NMI
77000000	63000000	50000000	32000000	38000000	26000000	27000000	36000000	43	43	O60701	0.0561682	UDP-glucose 6-dehydrogenase OS=Homo sapiens OX=9606 GN=UGDH PE=1 SV=1	UGDH
0	0	0	1300000	0	4100000	3900000	6700000	2	2	Q99614	0.0561923	Tetratricopeptide repeat protein 1 OS=Homo sapiens OX=9606 GN=TTC1 PE=1 SV=1	TTC1
12000000	11000000	13000000	10000000	5600000	6100000	7200000	12000000	18	18	Q13561	0.0562952	Dynactin subunit 2 OS=Homo sapiens OX=9606 GN=DCTN2 PE=1 SV=4	DCTN2
34000000	20000000	21000000	18000000	18000000	11000000	14000000	13000000	38	38	A0A669KB53	0.0564815	Signal transducer and activator of transcription 1-alpha/beta OS=Homo sapiens OX=9606 GN=STAT1 PE=4 SV=1	STAT1
120000000	110000000	98000000	65000000	67000000	51000000	53000000	86000000	41	41	A0A2U3TZU2	0.0566061	Glucose-6-phosphate isomerase OS=Homo sapiens OX=9606 GN=GPI PE=1 SV=1	GPI
240000	180000	220000	140000	280000	210000	300000	380000	4	4	Q96D71	0.0566974	RalBP1-associated Eps domain-containing protein 1 OS=Homo sapiens OX=9606 GN=REPS1 PE=1 SV=3	REPS1
26000000	15000000	14000000	14000000	10000000	9900000	12000000	9300000	29	29	Q9H4A4	0.058748	Aminopeptidase B OS=Homo sapiens OX=9606 GN=RNPEP PE=1 SV=2	RNPEP
250000000	83000000	48000000	110000000	30000000	17000000	15000000	16000000	14	14	P02792	0.0590683	Ferritin light chain OS=Homo sapiens OX=9606 GN=FTL PE=1 SV=2	FTL
0	0	720000	0	1700000	580000	430000	1200000	4	3	Q00535	0.059456	Cyclin-dependent-like kinase 5 OS=Homo sapiens OX=9606 GN=CDK5 PE=1 SV=3	CDK5
1800000	1100000	890000	1400000	970000	890000	730000	640000	3	3	Q99447	0.0594578	Ethanolamine-phosphate cytidylyltransferase OS=Homo sapiens OX=9606 GN=PCYT2 PE=1 SV=1	PCYT2
10000000	10000000	11000000	15000000	2400000	5000000	4300000	12000000	14	14	Q99873	0.0601765	Protein arginine N-methyltransferase 1 OS=Homo sapiens OX=9606 GN=PRMT1 PE=1 SV=3	PRMT1
0	140000	85000	240000	0	0	0	0	2	2	Q96GX5	0.0601994	Serine/threonine-protein kinase greatwall OS=Homo sapiens OX=9606 GN=MASTL PE=1 SV=1	MASTL
0	0	0	0	0	290000	280000	640000	3	3	Q9NZZ3	0.0604045	Charged multivesicular body protein 5 OS=Homo sapiens OX=9606 GN=CHMP5 PE=1 SV=1	CHMP5
4800000	2300000	3300000	2100000	2300000	1400000	950000	1600000	20	13	O95782	0.0606869	AP-2 complex subunit alpha-1 OS=Homo sapiens OX=9606 GN=AP2A1 PE=1 SV=3	AP2A1
11000000	12000000	14000000	16000000	4100000	7000000	3700000	14000000	21	21	A0A087X2I1	0.0609378	26S proteasome regulatory subunit 10B OS=Homo sapiens OX=9606 GN=PSMC6 PE=1 SV=1	PSMC6
12000000	11000000	12000000	7400000	7400000	6500000	7800000	9300000	10	10	Q9Y3I0	0.0610203	RNA-splicing ligase RtcB homolog OS=Homo sapiens OX=9606 GN=RTCB PE=1 SV=1	RTCB
620000	3700000	720000	650000	4400000	3300000	2800000	2900000	9	9	Q9UHB9	0.062284	Signal recognition particle subunit SRP68 OS=Homo sapiens OX=9606 GN=SRP68 PE=1 SV=2	SRP68
1900000	0	0	0	1900000	1700000	1500000	1300000	2	2	P14678	0.0623267	Small nuclear ribonucleoprotein-associated proteins B and B' OS=Homo sapiens OX=9606 GN=SNRPB PE=1 SV=2	SNRPB
79000	550000	520000	0	420000	3100000	3700000	7700000	3	3	O60888	0.0628123	Protein CutA OS=Homo sapiens OX=9606 GN=CUTA PE=1 SV=2	CUTA
150000000	140000000	140000000	100000000	240000000	160000000	190000000	150000000	88	58	P08238	0.0629922	Heat shock protein HSP 90-beta OS=Homo sapiens OX=9606 GN=HSP90AB1 PE=1 SV=4	HSP90AB1
3500000	3300000	3800000	2000000	2500000	930000	1900000	2400000	9	4	Q9UHD9	0.0632281	Ubiquilin-2 OS=Homo sapiens OX=9606 GN=UBQLN2 PE=1 SV=2	UBQLN2
9500000	5600000	7200000	4000000	5600000	0	2400000	3300000	5	5	P28065	0.0632632	Proteasome subunit beta type-9 OS=Homo sapiens OX=9606 GN=PSMB9 PE=1 SV=2	PSMB9
0	140000	170000	360000	0	0	0	0	2	2	Q8IVN8	0.0644851	Somatomedin-B and thrombospondin type-1 domain-containing protein OS=Homo sapiens OX=9606 GN=SBSPON PE=1 SV=2	SBSPON
4200000	10000000	4100000	4200000	9000000	14000000	17000000	7000000	4	4	P02765	0.0647037	Alpha-2-HS-glycoprotein OS=Homo sapiens OX=9606 GN=AHSG PE=1 SV=2	AHSG
0	0	1700000	2200000	1500000	2300000	3200000	3300000	5	5	Q07021	0.0655555	Complement component 1 Q subcomponent-binding protein, mitochondrial OS=Homo sapiens OX=9606 GN=C1QBP PE=1 SV=1	C1QBP
0	2000000	520000	660000	3900000	1700000	1200000	3300000	3	3	A0A087WX23	0.0655998	Retrotransposon-derived protein PEG10 OS=Homo sapiens OX=9606 GN=PEG10 PE=1 SV=1	PEG10
320000	330000	460000	530000	1200000	500000	1400000	590000	5	5	Q9NUQ6	0.0659098	SPATS2-like protein OS=Homo sapiens OX=9606 GN=SPATS2L PE=1 SV=2	SPATS2L
1400000	2500000	1900000	1400000	1500000	1000000	790000	1200000	3	3	O00743	0.066005	Serine/threonine-protein phosphatase 6 catalytic subunit OS=Homo sapiens OX=9606 GN=PPP6C PE=1 SV=1	PPP6C
4800000	2500000	3900000	7900000	2700000	2200000	1300000	2300000	12	12	O95861	0.0661045	3'(2'),5'-bisphosphate nucleotidase 1 OS=Homo sapiens OX=9606 GN=BPNT1 PE=1 SV=1	BPNT1
41000000	31000000	13000000	34000000	50000000	37000000	42000000	52000000	3	3	P05386	0.0661555	60S acidic ribosomal protein P1 OS=Homo sapiens OX=9606 GN=RPLP1 PE=1 SV=1	RPLP1
18000000	22000000	15000000	10000000	8400000	9600000	13000000	9700000	28	16	P31150	0.0665493	Rab GDP dissociation inhibitor alpha OS=Homo sapiens OX=9606 GN=GDI1 PE=1 SV=2	GDI1
21000000	8400000	4200000	13000000	4000000	2900000	2000000	5000000	14	8	P50225	0.0667222	Sulfotransferase 1A1 OS=Homo sapiens OX=9606 GN=SULT1A1 PE=1 SV=3	SULT1A1
11000000	9200000	8300000	6100000	3600000	4400000	3900000	8700000	8	8	P10644	0.067335	cAMP-dependent protein kinase type I-alpha regulatory subunit OS=Homo sapiens OX=9606 GN=PRKAR1A PE=1 SV=1	PRKAR1A
3700000	2000000	2500000	1500000	3700000	4100000	2800000	4100000	16	15	P19367	0.0679383	Hexokinase-1 OS=Homo sapiens OX=9606 GN=HK1 PE=1 SV=3	HK1
1600000	1600000	810000	960000	1200000	0	540000	300000	3	3	P35813	0.0679772	Protein phosphatase 1A OS=Homo sapiens OX=9606 GN=PPM1A PE=1 SV=1	PPM1A
7100000	7000000	8100000	7400000	2400000	3500000	1500000	8400000	10	10	O00154	0.0688056	Cytosolic acyl coenzyme A thioester hydrolase OS=Homo sapiens OX=9606 GN=ACOT7 PE=1 SV=3	ACOT7
620000	810000	330000	0	2400000	520000	1300000	1300000	5	5	Q08945	0.06899	FACT complex subunit SSRP1 OS=Homo sapiens OX=9606 GN=SSRP1 PE=1 SV=1	SSRP1
0	120000	0	0	270000	340000	210000	0	3	3	Q9H6T3	0.0692214	RNA polymerase II-associated protein 3 OS=Homo sapiens OX=9606 GN=RPAP3 PE=1 SV=2	RPAP3
12000000	8700000	9400000	9700000	8500000	4200000	4200000	9300000	7	7	P28070	0.0696532	Proteasome subunit beta type-4 OS=Homo sapiens OX=9606 GN=PSMB4 PE=1 SV=4	PSMB4
1500000	1100000	3400000	1700000	6700000	2400000	3500000	4300000	9	9	E7EX17	0.0697726	Eukaryotic translation initiation factor 4B OS=Homo sapiens OX=9606 GN=EIF4B PE=1 SV=1	EIF4B
9600000	7000000	7600000	7100000	7500000	4900000	5600000	6100000	22	22	Q9UBT2	0.0701279	SUMO-activating enzyme subunit 2 OS=Homo sapiens OX=9606 GN=UBA2 PE=1 SV=2	UBA2
3800000	3200000	3500000	1000000	1800000	1300000	690000	1700000	10	10	Q96AC1	0.0706992	Fermitin family homolog 2 OS=Homo sapiens OX=9606 GN=FERMT2 PE=1 SV=1	FERMT2
0	1700000	0	1100000	5700000	3600000	480000	3100000	5	5	Q8N6T3	0.0715332	ADP-ribosylation factor GTPase-activating protein 1 OS=Homo sapiens OX=9606 GN=ARFGAP1 PE=1 SV=2	ARFGAP1
88000	170000	0	0	210000	130000	120000	270000	2	2	Q13546	0.0718129	Receptor-interacting serine/threonine-protein kinase 1 OS=Homo sapiens OX=9606 GN=RIPK1 PE=1 SV=3	RIPK1
1600000	670000	1200000	1000000	2600000	1600000	1600000	1500000	27	27	P49792	0.0718257	E3 SUMO-protein ligase RanBP2 OS=Homo sapiens OX=9606 GN=RANBP2 PE=1 SV=2	RANBP2
3300000	2300000	1200000	1300000	1200000	660000	1100000	670000	10	10	Q8IZ83	0.0718721	Aldehyde dehydrogenase family 16 member A1 OS=Homo sapiens OX=9606 GN=ALDH16A1 PE=1 SV=2	ALDH16A1
0	1200000	410000	0	1300000	1600000	530000	2500000	1	1	Q9Y3B4	0.0722284	Splicing factor 3B subunit 6 OS=Homo sapiens OX=9606 GN=SF3B6 PE=1 SV=1	SF3B6
22000000	18000000	13000000	13000000	20000000	20000000	24000000	23000000	34	34	P31939	0.0723003	Bifunctional purine biosynthesis protein ATIC OS=Homo sapiens OX=9606 GN=ATIC PE=1 SV=3	ATIC
3400000	10000000	10000000	5700000	0	250000	6600000	2700000	11	11	P12277	0.0723164	Creatine kinase B-type OS=Homo sapiens OX=9606 GN=CKB PE=1 SV=1	CKB
2800000	2000000	1300000	500000	3600000	2800000	3600000	2000000	13	13	P46063	0.0731939	ATP-dependent DNA helicase Q1 OS=Homo sapiens OX=9606 GN=RECQL PE=1 SV=3	RECQL
0	0	0	760000	890000	1600000	650000	400000	2	2	O43464	0.0734151	Serine protease HTRA2, mitochondrial OS=Homo sapiens OX=9606 GN=HTRA2 PE=1 SV=2	HTRA2
1800000	1200000	780000	1600000	580000	730000	0	1200000	2	2	P80217	0.0759519	Interferon-induced 35 kDa protein OS=Homo sapiens OX=9606 GN=IFI35 PE=1 SV=5	IFI35
5800000	2400000	4200000	4600000	9200000	6000000	4500000	8200000	9	9	Q8IWE2	0.0762661	Protein NOXP20 OS=Homo sapiens OX=9606 GN=FAM114A1 PE=1 SV=2	FAM114A1
1300000	450000	820000	980000	3300000	1100000	2600000	1300000	8	8	Q14166	0.0763672	Tubulin--tyrosine ligase-like protein 12 OS=Homo sapiens OX=9606 GN=TTLL12 PE=1 SV=2	TTLL12
840000	910000	1000000	840000	1600000	1200000	820000	1600000	5	5	P12111	0.0767852	Collagen alpha-3(VI) chain OS=Homo sapiens OX=9606 GN=COL6A3 PE=1 SV=5	COL6A3
690000	1600000	1500000	1200000	2000000	1600000	1700000	3100000	4	4	P36543	0.0771397	V-type proton ATPase subunit E 1 OS=Homo sapiens OX=9606 GN=ATP6V1E1 PE=1 SV=1	ATP6V1E1
0	0	260000	0	590000	0	790000	1400000	4	4	P62256	0.0773185	Ubiquitin-conjugating enzyme E2 H OS=Homo sapiens OX=9606 GN=UBE2H PE=1 SV=1	UBE2H
1500000	1800000	1100000	750000	2500000	1200000	2200000	2600000	6	6	P15170	0.0774647	Eukaryotic peptide chain release factor GTP-binding subunit ERF3A OS=Homo sapiens OX=9606 GN=GSPT1 PE=1 SV=1	GSPT1
2000000	6500000	3600000	4900000	7200000	5800000	6900000	5800000	17	15	P17812	0.0778003	CTP synthase 1 OS=Homo sapiens OX=9606 GN=CTPS1 PE=1 SV=2	CTPS1
52000000	36000000	44000000	37000000	43000000	20000000	20000000	30000000	130	119	Q9Y490	0.0778851	Talin-1 OS=Homo sapiens OX=9606 GN=TLN1 PE=1 SV=3	TLN1
1600000	900000	200000	560000	0	510000	0	0	1	1	P52306	0.0782642	Rap1 GTPase-GDP dissociation stimulator 1 OS=Homo sapiens OX=9606 GN=RAP1GDS1 PE=1 SV=3	RAP1GDS1
18000000	15000000	15000000	14000000	16000000	8900000	10000000	12000000	12	12	P25789	0.0790624	Proteasome subunit alpha type-4 OS=Homo sapiens OX=9606 GN=PSMA4 PE=1 SV=1	PSMA4
1000000	1400000	950000	900000	2200000	1200000	1300000	1700000	1	1	B8ZZN6	0.0791007	Small ubiquitin-related modifier 1 OS=Homo sapiens OX=9606 GN=SUMO1 PE=1 SV=1	SUMO1
790000	690000	690000	270000	540000	290000	260000	0	3	3	Q9UEY8	0.0793943	Gamma-adducin OS=Homo sapiens OX=9606 GN=ADD3 PE=1 SV=1	ADD3
19000000	25000000	21000000	15000000	33000000	36000000	20000000	26000000	42	42	P10809	0.0795897	60 kDa heat shock protein, mitochondrial OS=Homo sapiens OX=9606 GN=HSPD1 PE=1 SV=2	HSPD1
1400000	1000000	790000	2000000	0	1300000	470000	0	5	4	P32456	0.0798061	Guanylate-binding protein 2 OS=Homo sapiens OX=9606 GN=GBP2 PE=1 SV=3	GBP2
990000	800000	960000	480000	1800000	1000000	1700000	910000	5	5	Q99543	0.0800033	DnaJ homolog subfamily C member 2 OS=Homo sapiens OX=9606 GN=DNAJC2 PE=1 SV=4	DNAJC2
26000000	28000000	34000000	22000000	6500000	16000000	14000000	29000000	15	13	P52597	0.0807935	Heterogeneous nuclear ribonucleoprotein F OS=Homo sapiens OX=9606 GN=HNRNPF PE=1 SV=3	HNRNPF
1400000	710000	1300000	1400000	0	0	290000	1400000	3	3	P49354	0.0808051	Protein farnesyltransferase/geranylgeranyltransferase type-1 subunit alpha OS=Homo sapiens OX=9606 GN=FNTA PE=1 SV=1	FNTA
4500000	3200000	2700000	1800000	1700000	1300000	1700000	2400000	31	1	E7EUI8	0.0808483	Glucose-6-phosphate 1-dehydrogenase (Fragment) OS=Homo sapiens OX=9606 GN=G6PD PE=1 SV=8	G6PD
3100000	5700000	5400000	4700000	2100000	3300000	2300000	4500000	10	9	D6RBZ0	0.0811379	Heterogeneous nuclear ribonucleoprotein A/B OS=Homo sapiens OX=9606 GN=HNRNPAB PE=1 SV=1	HNRNPAB
4700000	2300000	1900000	2400000	1500000	1700000	1700000	840000	4	4	P10253	0.0820061	Lysosomal alpha-glucosidase OS=Homo sapiens OX=9606 GN=GAA PE=1 SV=4	GAA
3800000	2400000	3000000	3500000	2800000	1500000	970000	2800000	7	7	Q9NRX4	0.0827667	14 kDa phosphohistidine phosphatase OS=Homo sapiens OX=9606 GN=PHPT1 PE=1 SV=1	PHPT1
0	1500000	1600000	0	4300000	620000	2200000	4500000	7	7	A0A024R571	0.0830369	EH domain-containing protein 1 OS=Homo sapiens OX=9606 GN=EHD1 PE=1 SV=1	EHD1
2100000	1100000	1700000	970000	2100000	1600000	2400000	2700000	12	11	Q15029	0.0834102	116 kDa U5 small nuclear ribonucleoprotein component OS=Homo sapiens OX=9606 GN=EFTUD2 PE=1 SV=1	EFTUD2
0	0	520000	0	460000	230000	470000	670000	4	4	Q15637	0.0836876	Splicing factor 1 OS=Homo sapiens OX=9606 GN=SF1 PE=1 SV=4	SF1
0	0	0	0	4700000	4600000	0	880000	2	2	P32322	0.0837363	Pyrroline-5-carboxylate reductase 1, mitochondrial OS=Homo sapiens OX=9606 GN=PYCR1 PE=1 SV=2	PYCR1
15000000	9200000	12000000	10000000	9900000	5600000	6800000	9900000	7	7	Q9UHV9	0.0843549	Prefoldin subunit 2 OS=Homo sapiens OX=9606 GN=PFDN2 PE=1 SV=1	PFDN2
830000	470000	330000	850000	270000	410000	0	0	3	3	P11498	0.0852888	Pyruvate carboxylase, mitochondrial OS=Homo sapiens OX=9606 GN=PC PE=1 SV=2	PC
0	390000	0	0	510000	170000	300000	410000	4	4	O60826	0.0860259	Coiled-coil domain-containing protein 22 OS=Homo sapiens OX=9606 GN=CCDC22 PE=1 SV=1	CCDC22
6600000	5800000	9400000	4800000	12000000	7900000	7600000	12000000	8	8	H7BY58	0.0867328	Protein-L-isoaspartate O-methyltransferase OS=Homo sapiens OX=9606 GN=PCMT1 PE=1 SV=1	PCMT1
9300000	11000000	12000000	13000000	21000000	18000000	9200000	24000000	23	16	P09972	0.0869605	Fructose-bisphosphate aldolase C OS=Homo sapiens OX=9606 GN=ALDOC PE=1 SV=2	ALDOC
930000	1500000	1000000	600000	650000	570000	380000	770000	14	3	O00148	0.0870808	ATP-dependent RNA helicase DDX39A OS=Homo sapiens OX=9606 GN=DDX39A PE=1 SV=2	DDX39A
99000000	77000000	74000000	50000000	47000000	45000000	47000000	68000000	28	28	P00390	0.0876056	Glutathione reductase, mitochondrial OS=Homo sapiens OX=9606 GN=GSR PE=1 SV=2	GSR
2800000	1100000	1800000	1800000	990000	560000	760000	1700000	10	10	P35573	0.0882144	Glycogen debranching enzyme OS=Homo sapiens OX=9606 GN=AGL PE=1 SV=3	AGL
3200000	1700000	2900000	690000	6200000	2900000	4200000	3000000	8	8	P07384	0.0882409	Calpain-1 catalytic subunit OS=Homo sapiens OX=9606 GN=CAPN1 PE=1 SV=1	CAPN1
1900000	1200000	1900000	1300000	2700000	2500000	2600000	1400000	11	11	O43747	0.0884103	AP-1 complex subunit gamma-1 OS=Homo sapiens OX=9606 GN=AP1G1 PE=1 SV=5	AP1G1
0	0	0	0	170000	310000	330000	1300000	3	3	O94760	0.0887556	N(G),N(G)-dimethylarginine dimethylaminohydrolase 1 OS=Homo sapiens OX=9606 GN=DDAH1 PE=1 SV=3	DDAH1
3000000	2600000	1800000	6200000	7900000	4200000	4800000	7900000	9	8	P15121	0.0892644	Aldo-keto reductase family 1 member B1 OS=Homo sapiens OX=9606 GN=AKR1B1 PE=1 SV=3	AKR1B1
2200000	4000000	2500000	3400000	3000000	0	810000	2000000	4	4	Q5SRQ6	0.0897703	Casein kinase II subunit beta OS=Homo sapiens OX=9606 GN=CSNK2B PE=1 SV=2	CSNK2B
11000000	12000000	22000000	11000000	8500000	2300000	400000	13000000	102	102	Q14204	0.0901836	Cytoplasmic dynein 1 heavy chain 1 OS=Homo sapiens OX=9606 GN=DYNC1H1 PE=1 SV=5	DYNC1H1
690000	680000	1800000	640000	660000	0	0	490000	6	6	Q07812	0.0902501	Apoptosis regulator BAX OS=Homo sapiens OX=9606 GN=BAX PE=1 SV=1	BAX
7200000	4700000	6000000	7600000	5000000	2800000	3800000	6100000	9	9	Q15370	0.0911627	Elongin-B OS=Homo sapiens OX=9606 GN=ELOB PE=1 SV=1	ELOB
1500000	620000	0	420000	0	0	0	0	3	3	A0A3B3ISG5	0.0911791	Insulin-degrading enzyme OS=Homo sapiens OX=9606 GN=IDE PE=1 SV=1	IDE
0	0	800000	600000	1700000	0	3300000	4700000	9	1	P30154	0.0918375	Serine/threonine-protein phosphatase 2A 65 kDa regulatory subunit A beta isoform OS=Homo sapiens OX=9606 GN=PPP2R1B PE=1 SV=3	PPP2R1B
16000000	11000000	20000000	12000000	88000000	21000000	19000000	76000000	15	15	P30044	0.093289	Peroxiredoxin-5, mitochondrial OS=Homo sapiens OX=9606 GN=PRDX5 PE=1 SV=4	PRDX5
3200000	2900000	4200000	3400000	5000000	3600000	4200000	4100000	23	10	Q10567	0.0934265	AP-1 complex subunit beta-1 OS=Homo sapiens OX=9606 GN=AP1B1 PE=1 SV=2	AP1B1
2000000		1200000	2100000		1300000	740000	1100000	3	3	P39656	0.0935519	Dolichyl-diphosphooligosaccharide--protein glycosyltransferase 48 kDa subunit OS=Homo sapiens OX=9606 GN=DDOST PE=1 SV=4	DDOST
3800000	8400000	4500000	15000000	2000000	1800000	3700000	3500000	2	2	Q4V321	0.0949991	G antigen 13 OS=Homo sapiens OX=9606 GN=GAGE13 PE=3 SV=2	GAGE13
880000	330000	560000	2900000	4000000	2000000	3400000	10000000	6	6	Q15293	0.095389	Reticulocalbin-1 OS=Homo sapiens OX=9606 GN=RCN1 PE=1 SV=1	RCN1
3700000	3300000	1800000	2300000	4700000	3000000	3500000	5000000	9	9	O75312	0.096637	Zinc finger protein ZPR1 OS=Homo sapiens OX=9606 GN=ZPR1 PE=1 SV=1	ZPR1
1200000	0	360000	1300000	2500000	7400000	3300000	870000	9	9	O94925	0.0968662	Glutaminase kidney isoform, mitochondrial OS=Homo sapiens OX=9606 GN=GLS PE=1 SV=1	GLS
1400000	1000000	1300000	920000	1600000	1400000	1200000	1600000	4	4	Q9Y224	0.096943	RNA transcription, translation and transport factor protein OS=Homo sapiens OX=9606 GN=RTRAF PE=1 SV=1	RTRAF
450000	310000	600000	410000	840000	2200000	990000	590000	4	4	Q8NBJ5	0.0973109	Procollagen galactosyltransferase 1 OS=Homo sapiens OX=9606 GN=COLGALT1 PE=1 SV=1	COLGALT1
23000000	19000000	16000000	12000000	12000000	10000000	13000000	15000000	44	23	P52272	0.097538	Heterogeneous nuclear ribonucleoprotein M OS=Homo sapiens OX=9606 GN=HNRNPM PE=1 SV=3	HNRNPM
2800000	3800000	3500000	5200000	0	0	1000000	4700000	2	2	Q00577	0.0978611	Transcriptional activator protein Pur-alpha OS=Homo sapiens OX=9606 GN=PURA PE=1 SV=2	PURA
2600000	3500000	3300000	2200000	5600000	2600000	4300000	7400000	15	15	Q9UMS4	0.097873	Pre-mRNA-processing factor 19 OS=Homo sapiens OX=9606 GN=PRPF19 PE=1 SV=1	PRPF19
490000	0	460000	0	740000	440000	370000	690000	3	3	A0AVT1	0.0980999	Ubiquitin-like modifier-activating enzyme 6 OS=Homo sapiens OX=9606 GN=UBA6 PE=1 SV=1	UBA6
75000000	82000000	98000000	62000000	110000000	81000000	95000000	120000000	74	73	P13639	0.098152	Elongation factor 2 OS=Homo sapiens OX=9606 GN=EEF2 PE=1 SV=4	EEF2
0	600000	1800000	3300000	0	0	0	0	2	2	P50135	0.0982064	Histamine N-methyltransferase OS=Homo sapiens OX=9606 GN=HNMT PE=1 SV=1	HNMT
5200000	4300000	5800000	3000000	2800000	1200000	2700000	4500000	8	8	P33316	0.0985834	Deoxyuridine 5'-triphosphate nucleotidohydrolase, mitochondrial OS=Homo sapiens OX=9606 GN=DUT PE=1 SV=4	DUT
1900000	970000	1000000	840000	5300000	2200000	1200000	3100000	6	6	O60502	0.0985951	Protein O-GlcNAcase OS=Homo sapiens OX=9606 GN=OGA PE=1 SV=2	OGA
590000	1000000	1500000	0	460000	0	0	0	4	4	A0A0A0MTH3	0.0995981	Integrin-linked protein kinase OS=Homo sapiens OX=9606 GN=ILK PE=1 SV=1	ILK
1900000	960000	1200000	2200000	4400000	2900000	3100000	1300000	10	8	P51114	0.0996368	Fragile X mental retardation syndrome-related protein 1 OS=Homo sapiens OX=9606 GN=FXR1 PE=1 SV=3	FXR1
190000	190000	230000	220000	280000	0	0	0	3	3	P42858	0.0999793	Huntingtin OS=Homo sapiens OX=9606 GN=HTT PE=1 SV=2	HTT
9200000	19000000	15000000	7700000	27000000	24000000	11000000	23000000	21	21	P40926	0.100008	Malate dehydrogenase, mitochondrial OS=Homo sapiens OX=9606 GN=MDH2 PE=1 SV=3	MDH2
15000000	13000000	12000000	12000000	21000000	14000000	17000000	14000000	35	35	P13010	0.10024	X-ray repair cross-complementing protein 5 OS=Homo sapiens OX=9606 GN=XRCC5 PE=1 SV=3	XRCC5
0	0	89000	0	830000	160000	0	600000	1	1	Q8TEA8	0.100275	D-aminoacyl-tRNA deacylase 1 OS=Homo sapiens OX=9606 GN=DTD1 PE=1 SV=2	DTD1
13000000	12000000	13000000	11000000	5800000	8000000	5000000	14000000	13	13	P61163	0.100782	Alpha-centractin OS=Homo sapiens OX=9606 GN=ACTR1A PE=1 SV=1	ACTR1A
140000	0	0	0	470000	0	240000	220000	2	2	A0A494C045	0.101534	Serine/threonine-protein kinase TBK1 OS=Homo sapiens OX=9606 GN=TBK1 PE=1 SV=1	TBK1
4100000	2400000	3100000	3500000	830000	3200000	970000	2700000	3	3	Q96EM0	0.101693	Trans-3-hydroxy-L-proline dehydratase OS=Homo sapiens OX=9606 GN=L3HYPDH PE=1 SV=2	L3HYPDH
9800000	4500000	7100000	4400000	9900000	6800000	10000000	12000000	19	19	A0A3B3IT92	0.101727	DNA helicase OS=Homo sapiens OX=9606 GN=MCM4 PE=1 SV=1	MCM4
2100000	3200000	3900000	1500000	0	1600000	1400000	2200000	3	3	P35754	0.101771	Glutaredoxin-1 OS=Homo sapiens OX=9606 GN=GLRX PE=1 SV=2	GLRX
940000	0	520000	0	4100000	1200000	350000	2300000	2	2	Q9P1F3	0.101879	Costars family protein ABRACL OS=Homo sapiens OX=9606 GN=ABRACL PE=1 SV=1	ABRACL
2600000	1500000	1600000	940000	3600000	2700000	1900000	2300000	11	11	P29590	0.102693	Protein PML OS=Homo sapiens OX=9606 GN=PML PE=1 SV=3	PML
600000	320000	380000	700000	650000	580000	900000	1300000	7	7	A0A494C0R8	0.10275	Clustered mitochondria protein homolog OS=Homo sapiens OX=9606 GN=CLUH PE=1 SV=1	CLUH
10000000	7200000	4500000	4800000	1800000	4200000	3100000	5700000	15	15	A0A1B0GW77	0.102956	Alpha-aminoadipic semialdehyde dehydrogenase OS=Homo sapiens OX=9606 GN=ALDH7A1 PE=1 SV=1	ALDH7A1
0	0	0	0	840000	850000	90000	0	6	6	Q02809	0.103157	Procollagen-lysine,2-oxoglutarate 5-dioxygenase 1 OS=Homo sapiens OX=9606 GN=PLOD1 PE=1 SV=2	PLOD1
2300000	1100000	940000	1500000	3300000	1900000	2900000	1600000	8	8	O14744	0.104325	Protein arginine N-methyltransferase 5 OS=Homo sapiens OX=9606 GN=PRMT5 PE=1 SV=4	PRMT5
2000000	1400000	1200000	1100000	2000000	1300000	2800000	3300000	3	3	Q05209	0.104857	Tyrosine-protein phosphatase non-receptor type 12 OS=Homo sapiens OX=9606 GN=PTPN12 PE=1 SV=3	PTPN12
9400000	7900000	6700000	8100000	7800000	3800000	6100000	6700000	20	20	Q16643	0.104916	Drebrin OS=Homo sapiens OX=9606 GN=DBN1 PE=1 SV=4	DBN1
270000	0	250000	360000	420000	380000	270000	510000	3	3	O75165	0.105207	DnaJ homolog subfamily C member 13 OS=Homo sapiens OX=9606 GN=DNAJC13 PE=1 SV=5	DNAJC13
66000000	46000000	41000000	47000000	33000000	9200000	23000000	53000000	17	17	P00441	0.105232	Superoxide dismutase [Cu-Zn] OS=Homo sapiens OX=9606 GN=SOD1 PE=1 SV=2	SOD1
400000	440000	0	230000	550000	330000	460000	800000	1	1	Q9Y508	0.106472	E3 ubiquitin-protein ligase RNF114 OS=Homo sapiens OX=9606 GN=RNF114 PE=1 SV=1	RNF114
380000	0	0	320000	1200000	230000	850000	3000000	7	7	Q15042	0.106559	Rab3 GTPase-activating protein catalytic subunit OS=Homo sapiens OX=9606 GN=RAB3GAP1 PE=1 SV=3	RAB3GAP1
1100000	890000	900000	270000	1500000	2300000	860000	1200000	4	4	H3BPE7	0.106978	RNA-binding protein FUS OS=Homo sapiens OX=9606 GN=FUS PE=1 SV=1	FUS
0	1100000	1400000	790000	2700000	940000	1200000	2700000	1	1	A0A087X0W9	0.107145	Deubiquitinase OTUD6B OS=Homo sapiens OX=9606 GN=OTUD6B PE=1 SV=1	OTUD6B
27000000	18000000	22000000	21000000	23000000	13000000	16000000	14000000	8	8	P62913	0.109564	60S ribosomal protein L11 OS=Homo sapiens OX=9606 GN=RPL11 PE=1 SV=2	RPL11
1000000	2200000	2500000	770000	1300000	600000	520000	540000	2	2	Q96HC4	0.110511	PDZ and LIM domain protein 5 OS=Homo sapiens OX=9606 GN=PDLIM5 PE=1 SV=5	PDLIM5
850000000	850000000	920000000	670000000	840000000	1200000000	930000000	1500000000	84	80	P08670	0.111118	Vimentin OS=Homo sapiens OX=9606 GN=VIM PE=1 SV=4	VIM
4800000	3000000	2600000	4200000	3200000	2600000	2600000	1900000	24	6	H7BYY1	0.11183	Tropomyosin 1 (Alpha), isoform CRA_m OS=Homo sapiens OX=9606 GN=TPM1 PE=1 SV=1	TPM1
48000000	35000000	46000000	36000000	42000000	29000000	32000000	27000000	12	12	P46782	0.113413	40S ribosomal protein S5 OS=Homo sapiens OX=9606 GN=RPS5 PE=1 SV=4	RPS5
0	800000	0	0	990000	1100000	1400000	0	6	6	Q09161	0.113732	Nuclear cap-binding protein subunit 1 OS=Homo sapiens OX=9606 GN=NCBP1 PE=1 SV=1	NCBP1
990000000	690000000	800000000	760000000	610000000	440000000	490000000	860000000	23	23	P09211	0.113956	Glutathione S-transferase P OS=Homo sapiens OX=9606 GN=GSTP1 PE=1 SV=2	GSTP1
4500000	3300000	2300000	4000000	3000000	0	0	3400000	1	1	P61457	0.114405	Pterin-4-alpha-carbinolamine dehydratase OS=Homo sapiens OX=9606 GN=PCBD1 PE=1 SV=2	PCBD1
1000000	1200000	1700000	1100000	3800000	1400000	1500000	2600000	11	11	Q9HC35	0.114713	Echinoderm microtubule-associated protein-like 4 OS=Homo sapiens OX=9606 GN=EML4 PE=1 SV=3	EML4
2000000	4000000	6300000	7300000	8800000	7700000	4900000	11000000	22	19	P08727	0.115156	Keratin, type I cytoskeletal 19 OS=Homo sapiens OX=9606 GN=KRT19 PE=1 SV=4	KRT19
9000000	4100000	4300000	8700000	2200000	4300000	5800000	1700000	7	7	Q15102	0.115894	Platelet-activating factor acetylhydrolase IB subunit gamma OS=Homo sapiens OX=9606 GN=PAFAH1B3 PE=1 SV=1	PAFAH1B3
1100000	1500000	470000	420000	1400000	1200000	1600000	1300000	1	1	Q00613	0.116164	Heat shock factor protein 1 OS=Homo sapiens OX=9606 GN=HSF1 PE=1 SV=1	HSF1
1300000	0	550000	650000	0	230000	250000	0	3	3	Q9Y6Y0	0.116416	Influenza virus NS1A-binding protein OS=Homo sapiens OX=9606 GN=IVNS1ABP PE=1 SV=3	IVNS1ABP
470000	1100000	980000	1100000	0	0	0	1200000	3	3	P49137	0.117693	MAP kinase-activated protein kinase 2 OS=Homo sapiens OX=9606 GN=MAPKAPK2 PE=1 SV=1	MAPKAPK2
1600000	1600000	1300000	1800000	1700000	920000	990000	1200000	2	2	H0YL70	0.117815	Transducin-like enhancer protein 3 OS=Homo sapiens OX=9606 GN=TLE3 PE=1 SV=1	TLE3
790000	330000	1100000	200000	220000	200000	380000	0	7	7	A0A2R8Y5A3	0.117985	Catenin beta-1 OS=Homo sapiens OX=9606 GN=CTNNB1 PE=1 SV=1	CTNNB1
5600000	6700000	5200000	3400000	10000000	5400000	5900000	10000000	12	12	Q8N1G4	0.119872	Leucine-rich repeat-containing protein 47 OS=Homo sapiens OX=9606 GN=LRRC47 PE=1 SV=1	LRRC47
980000	3000000	3600000	500000	1100000	290000	710000	340000	10	10	O95340	0.120109	Bifunctional 3'-phosphoadenosine 5'-phosphosulfate synthase 2 OS=Homo sapiens OX=9606 GN=PAPSS2 PE=1 SV=2	PAPSS2
20000000	12000000	12000000	14000000	23000000	25000000	15000000	17000000	25	25	Q14697	0.120544	Neutral alpha-glucosidase AB OS=Homo sapiens OX=9606 GN=GANAB PE=1 SV=3	GANAB
7200000	4500000	4900000	5000000	9600000	5900000	6200000	7400000	28	28	O60763	0.120862	General vesicular transport factor p115 OS=Homo sapiens OX=9606 GN=USO1 PE=1 SV=2	USO1
740000	230000	2800000	1500000	2800000		1900000	5400000	1	1	Q9NVT9	0.121275	Armadillo repeat-containing protein 1 OS=Homo sapiens OX=9606 GN=ARMC1 PE=1 SV=1	ARMC1
0	0	150000	0	1500000	690000	300000	0	3	2	O95573	0.123802	Long-chain-fatty-acid--CoA ligase 3 OS=Homo sapiens OX=9606 GN=ACSL3 PE=1 SV=3	ACSL3
16000000	11000000	11000000	12000000	14000000	5700000	2500000	8400000	8	8	O95336	0.12385	6-phosphogluconolactonase OS=Homo sapiens OX=9606 GN=PGLS PE=1 SV=2	PGLS
0	150000	0	62000	490000	0	160000	400000	2	2	Q92609	0.124403	TBC1 domain family member 5 OS=Homo sapiens OX=9606 GN=TBC1D5 PE=1 SV=1	TBC1D5
140000	0	570000	0	0	920000	790000	1800000	3	3	P40222	0.124804	Alpha-taxilin OS=Homo sapiens OX=9606 GN=TXLNA PE=1 SV=3	TXLNA
0	0	430000	270000	680000	840000	1500000	0	1	1	P69905	0.12527	Hemoglobin subunit alpha OS=Homo sapiens OX=9606 GN=HBA1 PE=1 SV=2	HBA1
0	1100000	290000	670000	290000	0	0	0	1	1	O95361	0.126121	Tripartite motif-containing protein 16 OS=Homo sapiens OX=9606 GN=TRIM16 PE=1 SV=3	TRIM16
690000000	460000000	680000000	400000000	750000000	730000000	570000000	850000000	48	48	P04406	0.126705	Glyceraldehyde-3-phosphate dehydrogenase OS=Homo sapiens OX=9606 GN=GAPDH PE=1 SV=3	GAPDH
70000000	61000000	40000000	66000000	23000000	39000000	39000000	62000000	33	9	A0A087WWU8	0.126717	Tropomyosin alpha-3 chain OS=Homo sapiens OX=9606 GN=TPM3 PE=1 SV=1	TPM3
17000000	9100000	0	10000000	12000000	14000000	25000000	17000000	1	1	A0A1W2PP10	0.127378	Vacuolar protein sorting-associated protein 35 OS=Homo sapiens OX=9606 GN=VPS35 PE=1 SV=1	VPS35
210000	720000	1200000	0	1500000	670000	880000	1500000	10	10	Q9UGI8	0.128672	Testin OS=Homo sapiens OX=9606 GN=TES PE=1 SV=1	TES
2300000	360000	740000	1300000	670000	83000	520000	340000	13	13	Q13085	0.130167	Acetyl-CoA carboxylase 1 OS=Homo sapiens OX=9606 GN=ACACA PE=1 SV=2	ACACA
470000	510000	340000	410000	470000	0	230000	300000	2	2	Q96GX9	0.13041	Methylthioribulose-1-phosphate dehydratase OS=Homo sapiens OX=9606 GN=APIP PE=1 SV=1	APIP
30000000	18000000	11000000	20000000	18000000	8100000	7500000	13000000	10	10	P30043	0.130467	Flavin reductase (NADPH) OS=Homo sapiens OX=9606 GN=BLVRB PE=1 SV=3	BLVRB
2100000	2000000	2000000	1800000	3300000	1800000	2300000	2800000	7	7	O00203	0.130933	AP-3 complex subunit beta-1 OS=Homo sapiens OX=9606 GN=AP3B1 PE=1 SV=3	AP3B1
0	260000	0	0	380000	0	430000	1100000	1	1	Q8WVC0	0.13335	RNA polymerase-associated protein LEO1 OS=Homo sapiens OX=9606 GN=LEO1 PE=1 SV=1	LEO1
13000000	11000000	11000000	11000000	15000000	12000000	13000000	12000000	33	33	Q13200	0.133975	26S proteasome non-ATPase regulatory subunit 2 OS=Homo sapiens OX=9606 GN=PSMD2 PE=1 SV=3	PSMD2
440000	0	110000	110000	0	0	0	0	1	1	Q9NR09	0.133975	Baculoviral IAP repeat-containing protein 6 OS=Homo sapiens OX=9606 GN=BIRC6 PE=1 SV=2	BIRC6
0	0	380000	380000	0	0	0	0	2	2	A0A0G2JPR0	0.133975	Complement C4-A OS=Homo sapiens OX=9606 GN=C4A PE=1 SV=1	C4A
340000	0	340000	0	0	0	0	0	2	1	Q13576	0.133975	Ras GTPase-activating-like protein IQGAP2 OS=Homo sapiens OX=9606 GN=IQGAP2 PE=1 SV=4	IQGAP2
0	0	0	0	0	0	280000	280000	2	2	Q9Y5X1	0.133975	Sorting nexin-9 OS=Homo sapiens OX=9606 GN=SNX9 PE=1 SV=1	SNX9
0	0	0	0	390000	0	390000	0	3	3	A0A2R8YDH4	0.133975	Uncharacterized protein OS=Homo sapiens OX=9606 PE=1 SV=1
0	0	0	0	490000	0	470000	0	3	3	Q99567	0.134114	Nuclear pore complex protein Nup88 OS=Homo sapiens OX=9606 GN=NUP88 PE=1 SV=2	NUP88
1900000	3600000	1400000	0	3600000	4700000	7100000	1300000	3	3	P02788	0.134275	Lactotransferrin OS=Homo sapiens OX=9606 GN=LTF PE=1 SV=6	LTF
0	0	0	0	480000	0	450000	0	1	1	Q9NTZ6	0.134308	RNA-binding protein 12 OS=Homo sapiens OX=9606 GN=RBM12 PE=1 SV=1	RBM12
680000	610000	810000	0	490000	0	130000	0	2	2	O43491	0.134384	Band 4.1-like protein 2 OS=Homo sapiens OX=9606 GN=EPB41L2 PE=1 SV=1	EPB41L2
0	0	0	0	0	400000	0	430000	1	1	Q15427	0.134393	Splicing factor 3B subunit 4 OS=Homo sapiens OX=9606 GN=SF3B4 PE=1 SV=1	SF3B4
0	0	0	0	0	570000	530000	0	1	1	Q8WVT3	0.134399	Trafficking protein particle complex subunit 12 OS=Homo sapiens OX=9606 GN=TRAPPC12 PE=1 SV=3	TRAPPC12
0	0	0	0	1300000	0	0	1400000	1	1	Q9NRG1	0.134414	Phosphoribosyltransferase domain-containing protein 1 OS=Homo sapiens OX=9606 GN=PRTFDC1 PE=1 SV=1	PRTFDC1
210000	370000	0	0	1800000	470000	270000	530000	4	4	Q07065	0.134528	Cytoskeleton-associated protein 4 OS=Homo sapiens OX=9606 GN=CKAP4 PE=1 SV=2	CKAP4
0	0	0	0	450000	0	490000	0	1	1	Q96JB2	0.134555	Conserved oligomeric Golgi complex subunit 3 OS=Homo sapiens OX=9606 GN=COG3 PE=1 SV=3	COG3
12000000	5300000	5400000	5300000	2000000	2600000	4300000	6000000	8	8	P40123	0.134666	Adenylyl cyclase-associated protein 2 OS=Homo sapiens OX=9606 GN=CAP2 PE=1 SV=1	CAP2
0	0	100000	91000	0	0	0	0	2	1	P83916	0.134686	Chromobox protein homolog 1 OS=Homo sapiens OX=9606 GN=CBX1 PE=1 SV=1	CBX1
3900000	0	4300000	0	0	0	0	0	1	1	Q5HYA8	0.134737	Meckelin OS=Homo sapiens OX=9606 GN=TMEM67 PE=1 SV=2	TMEM67
9600000	0	5800000	3200000	11000000	9100000	5900000	8400000	4	1	F8W930	0.135206	Insulin-like growth factor 2 mRNA-binding protein 2 OS=Homo sapiens OX=9606 GN=IGF2BP2 PE=1 SV=1	IGF2BP2
0	0	0	0	580000	0	510000	0	2	2	Q9Y223	0.135296	Bifunctional UDP-N-acetylglucosamine 2-epimerase/N-acetylmannosamine kinase OS=Homo sapiens OX=9606 GN=GNE PE=1 SV=1	GNE
0	510000	580000	0	0	0	0	0	6	5	Q92599	0.135296	Septin-8 OS=Homo sapiens OX=9606 GN=SEPTIN8 PE=1 SV=4	SEPTIN8
0	0	0	0	400000	0	0	350000	1	1	Q9UNP9	0.135398	Peptidyl-prolyl cis-trans isomerase E OS=Homo sapiens OX=9606 GN=PPIE PE=1 SV=1	PPIE
0	0	0	0	0	340000	0	390000	2	2	P42285	0.135477	Exosome RNA helicase MTR4 OS=Homo sapiens OX=9606 GN=MTREX PE=1 SV=3	MTREX
0	0	0	0	0	0	2000000	2300000	1	1	Q96QR8	0.135533	Transcriptional activator protein Pur-beta OS=Homo sapiens OX=9606 GN=PURB PE=1 SV=3	PURB
0	0	0	0	450000	390000	0	0	1	1	Q8TD16	0.135608	Protein bicaudal D homolog 2 OS=Homo sapiens OX=9606 GN=BICD2 PE=1 SV=1	BICD2
0	0	0	0	1100000	0	0	930000	1	1	Q9Y613	0.136219	FH1/FH2 domain-containing protein 1 OS=Homo sapiens OX=9606 GN=FHOD1 PE=1 SV=3	FHOD1
2800000	2900000	1900000	770000	4200000	2000000	2900000	5300000	7	7	P61221	0.136586	ATP-binding cassette sub-family E member 1 OS=Homo sapiens OX=9606 GN=ABCE1 PE=1 SV=1	ABCE1
720000	0	0	600000	0	0	0	0	1	1	P36404	0.136618	ADP-ribosylation factor-like protein 2 OS=Homo sapiens OX=9606 GN=ARL2 PE=1 SV=4	ARL2
0	0	0	0	100000	0	0	120000	1	1	Q6VY07	0.136618	Phosphofurin acidic cluster sorting protein 1 OS=Homo sapiens OX=9606 GN=PACS1 PE=1 SV=2	PACS1
9500000	0	0	7900000	0	0	0	0	1	1	Q9NYU1	0.136679	UDP-glucose:glycoprotein glucosyltransferase 2 OS=Homo sapiens OX=9606 GN=UGGT2 PE=1 SV=4	UGGT2
0	0	0	0	0	670000	0	810000	2	2	A0A3B3IUB5	0.136836	Minor histocompatibility antigen H13 OS=Homo sapiens OX=9606 GN=HM13 PE=1 SV=1	HM13
280000	690000	880000	500000	3900000	710000	920000	1900000	7	7	Q6DD88	0.136848	Atlastin-3 OS=Homo sapiens OX=9606 GN=ATL3 PE=1 SV=1	ATL3
2700000	2400000	1600000	4500000	3500000	3500000	4200000	4600000	16	16	Q12906	0.136997	Interleukin enhancer-binding factor 3 OS=Homo sapiens OX=9606 GN=ILF3 PE=1 SV=3	ILF3
0	0	460000	560000	0	0	0	0	1	1	Q96NT1	0.137048	Nucleosome assembly protein 1-like 5 OS=Homo sapiens OX=9606 GN=NAP1L5 PE=1 SV=1	NAP1L5
0	0	950000	860000	0	1500000	1900000	2800000	39	1	Q9BVA1	0.137128	Tubulin beta-2B chain OS=Homo sapiens OX=9606 GN=TUBB2B PE=1 SV=1	TUBB2B
0	650000	330000	0	360000	660000	460000	1300000	6	6	O94776	0.137132	Metastasis-associated protein MTA2 OS=Homo sapiens OX=9606 GN=MTA2 PE=1 SV=1	MTA2
0	0	0	0	270000	0	330000	0	3	3	Q9UKG1	0.137171	DCC-interacting protein 13-alpha OS=Homo sapiens OX=9606 GN=APPL1 PE=1 SV=1	APPL1
310000	380000	0	0	0	0	0	0	1	1	P20338	0.137264	Ras-related protein Rab-4A OS=Homo sapiens OX=9606 GN=RAB4A PE=1 SV=3	RAB4A
0	0	0	0	280000	0	0	360000	1	1	J3KQJ1	0.13896	Inactive C-alpha-formylglycine-generating enzyme 2 OS=Homo sapiens OX=9606 GN=SUMF2 PE=1 SV=1	SUMF2
3800000	2800000	4500000	2600000	2000000	2500000	2700000	3100000	8	8	Q96P70	0.139766	Importin-9 OS=Homo sapiens OX=9606 GN=IPO9 PE=1 SV=3	IPO9
1500000	2800000	2200000	710000	5200000	1700000	2700000	3500000	10	10	O43143	0.140084	Pre-mRNA-splicing factor ATP-dependent RNA helicase DHX15 OS=Homo sapiens OX=9606 GN=DHX15 PE=1 SV=2	DHX15
0	0	1100000	820000	0	0	0	0	2	2	Q6IN85	0.140747	Serine/threonine-protein phosphatase 4 regulatory subunit 3A OS=Homo sapiens OX=9606 GN=PPP4R3A PE=1 SV=1	PPP4R3A
0	0	0	0	310000	0	230000	0	1	1	P21359	0.140962	Neurofibromin OS=Homo sapiens OX=9606 GN=NF1 PE=1 SV=2	NF1
2400000	0	1100000	930000	0	0	0	810000	2	2	A0A3B3IUC4	0.141003	Alpha-galactosidase OS=Homo sapiens OX=9606 GN=GLA PE=1 SV=1	GLA
34000000	25000000	25000000	29000000	12000000	8900000	10000000	36000000	7	7	P62888	0.141091	60S ribosomal protein L30 OS=Homo sapiens OX=9606 GN=RPL30 PE=1 SV=2	RPL30
0	0	0	0	610000	450000	0	0	2	2	O00622	0.141226	CCN family member 1 OS=Homo sapiens OX=9606 GN=CCN1 PE=1 SV=1	CCN1
250000	310000	0	360000	390000	300000	340000	650000	1	1	F6TLX2	0.141467	Glyoxalase domain-containing protein 4 OS=Homo sapiens OX=9606 GN=GLOD4 PE=1 SV=1	GLOD4
4400000	2000000	5100000	4000000	11000000	5400000	2900000	9700000	6	6	P55327	0.141499	Tumor protein D52 OS=Homo sapiens OX=9606 GN=TPD52 PE=1 SV=2	TPD52
0	0	0	0	210000	0	290000	0	1	1	H3BM74	0.142115	NEDD8 ultimate buster 1 OS=Homo sapiens OX=9606 GN=NUB1 PE=1 SV=1	NUB1
0	0	500000	360000	0	0	0	0	1	1	G3V3D1	0.142398	NPC intracellular cholesterol transporter 2 (Fragment) OS=Homo sapiens OX=9606 GN=NPC2 PE=1 SV=1	NPC2
2900000	5500000	57000000	67000000	5900000	3300000	4100000	5600000	3	3	P20962	0.142766	Parathymosin OS=Homo sapiens OX=9606 GN=PTMS PE=1 SV=2	PTMS
0	350000	490000	0	0	0	0	0	1	1	Q8WWY3	0.1428	U4/U6 small nuclear ribonucleoprotein Prp31 OS=Homo sapiens OX=9606 GN=PRPF31 PE=1 SV=2	PRPF31
0	0	0	0	390000	0	550000	0	1	1	A0A0A0MRF6	0.143176	A-kinase anchor protein 9 OS=Homo sapiens OX=9606 GN=AKAP9 PE=1 SV=1	AKAP9
240000	340000	0	0	0	0	0	0	2	2	Q9GZR7	0.143413	ATP-dependent RNA helicase DDX24 OS=Homo sapiens OX=9606 GN=DDX24 PE=1 SV=1	DDX24
0	0	0	0	0	310000	440000	0	1	1	O43823	0.143513	A-kinase anchor protein 8 OS=Homo sapiens OX=9606 GN=AKAP8 PE=1 SV=1	AKAP8
14000000	6100000	6400000	4800000	18000000	9000000	10000000	14000000	21	21	Q96TA1	0.143813	Protein Niban 2 OS=Homo sapiens OX=9606 GN=NIBAN2 PE=1 SV=3	NIBAN2
140000	98000	0	0	0	0	0	0	2	2	O14545	0.143858	TRAF-type zinc finger domain-containing protein 1 OS=Homo sapiens OX=9606 GN=TRAFD1 PE=1 SV=1	TRAFD1
0	0	0	0	140000000	0	0	200000000	1	1	P35030	0.143858	Trypsin-3 OS=Homo sapiens OX=9606 GN=PRSS3 PE=1 SV=2	PRSS3
180000	1700000	1800000	0	2600000	1000000	1600000	4300000	9	9	Q9UHD8	0.144391	Septin-9 OS=Homo sapiens OX=9606 GN=SEPTIN9 PE=1 SV=2	SEPTIN9
28000000	18000000	20000000	24000000	18000000	10000000	19000000	21000000	7	7	P62899	0.144459	60S ribosomal protein L31 OS=Homo sapiens OX=9606 GN=RPL31 PE=1 SV=1	RPL31
5200000	3600000	0	0	0	0	0	0	1	1	Q9HCJ6	0.144459	Synaptic vesicle membrane protein VAT-1 homolog-like OS=Homo sapiens OX=9606 GN=VAT1L PE=1 SV=2	VAT1L
0	580000	450000	0	900000	0	1000000	1800000	8	7	Q9Y520	0.144557	Protein PRRC2C OS=Homo sapiens OX=9606 GN=PRRC2C PE=1 SV=4	PRRC2C
0	100000	970000	0	1300000	750000	190000	1100000	3	3	Q9Y3C6	0.144578	Peptidyl-prolyl cis-trans isomerase-like 1 OS=Homo sapiens OX=9606 GN=PPIL1 PE=1 SV=1	PPIL1
980000	1700000	1200000	0	0	0	980000	0	4	4	Q14653	0.144875	Interferon regulatory factor 3 OS=Homo sapiens OX=9606 GN=IRF3 PE=1 SV=1	IRF3
0	250000	370000	0	0	0	0	0	23	2	Q05682	0.145837	Caldesmon OS=Homo sapiens OX=9606 GN=CALD1 PE=1 SV=3	CALD1
10000000	12000000	10000000	16000000	8600000	6400000	4900000	13000000	14	14	P11766	0.145986	Alcohol dehydrogenase class-3 OS=Homo sapiens OX=9606 GN=ADH5 PE=1 SV=4	ADH5
0	490000	730000	0	0	0	0	0	1	1	E5RIM7	0.146224	Copper transport protein ATOX1 OS=Homo sapiens OX=9606 GN=ATOX1 PE=1 SV=1	ATOX1
0	0	870000	1300000	0	0	0	0	2	2	Q9UKM9	0.146401	RNA-binding protein Raly OS=Homo sapiens OX=9606 GN=RALY PE=1 SV=1	RALY
3300000	2400000	3000000	2500000	1900000	2200000	1800000	3000000	12	10	P13861	0.146535	cAMP-dependent protein kinase type II-alpha regulatory subunit OS=Homo sapiens OX=9606 GN=PRKAR2A PE=1 SV=2	PRKAR2A
0	290000	0	440000	0	0	0	0	1	1	Q14657	0.147322	EKC/KEOPS complex subunit LAGE3 OS=Homo sapiens OX=9606 GN=LAGE3 PE=1 SV=2	LAGE3
36000000	57000000	15000000	29000000	25000000	69000000	89000000	60000000	14	14	P02768	0.14828	Albumin OS=Homo sapiens OX=9606 GN=ALB PE=1 SV=2	ALB
690000	410000	0	2400000	0	0	0	0	2	2	Q96T51	0.148368	RUN and FYVE domain-containing protein 1 OS=Homo sapiens OX=9606 GN=RUFY1 PE=1 SV=2	RUFY1
690000	800000	1000000	1600000	2400000	630000	1700000	3100000	4	4	P46108	0.148725	Adapter molecule crk OS=Homo sapiens OX=9606 GN=CRK PE=1 SV=2	CRK
7600000	3500000	8300000	4000000	3500000	2800000	1800000	5600000	8	8	P61758	0.149097	Prefoldin subunit 3 OS=Homo sapiens OX=9606 GN=VBP1 PE=1 SV=4	VBP1
510000	670000	500000	0	1100000	560000	640000	640000	2	1	Q9NQA3	0.149234	WAS protein family homolog 6 OS=Homo sapiens OX=9606 GN=WASH6P PE=1 SV=3	WASH6P
1200000	830000	650000	890000	0	0	350000	1200000	3	3	Q9Y3Q8	0.149288	TSC22 domain family protein 4 OS=Homo sapiens OX=9606 GN=TSC22D4 PE=1 SV=2	TSC22D4
0	370000	0	840000	990000	1100000	640000	280000	5	5	P36776	0.14946	Lon protease homolog, mitochondrial OS=Homo sapiens OX=9606 GN=LONP1 PE=1 SV=2	LONP1
760000	1400000	1400000	240000	560000	3500000	4600000	1500000	8	5	O00629	0.149565	Importin subunit alpha-3 OS=Homo sapiens OX=9606 GN=KPNA4 PE=1 SV=1	KPNA4
0	0	0	0	710000	450000	0	0	1	1	Q9Y5U2	0.149811	Protein TSSC4 OS=Homo sapiens OX=9606 GN=TSSC4 PE=1 SV=3	TSSC4
15000000	19000000	20000000	16000000	8400000	10000000	9800000	21000000	14	14	Q9Y266	0.150401	Nuclear migration protein nudC OS=Homo sapiens OX=9606 GN=NUDC PE=1 SV=1	NUDC
0	0	390000	630000	0	0	0	0	1	1	E9PJD7	0.151395	Cysteine and histidine-rich protein 1 OS=Homo sapiens OX=9606 GN=CYHR1 PE=1 SV=1	ZFTRAF1
0	0	680000	1100000	0	0	0	0	1	1	P01111	0.151491	GTPase NRas OS=Homo sapiens OX=9606 GN=NRAS PE=1 SV=1	NRAS
3100000	3000000	1900000	1700000	2500000	390000	1500000	1600000	3	3	Q9BV57	0.151732	1,2-dihydroxy-3-keto-5-methylthiopentene dioxygenase OS=Homo sapiens OX=9606 GN=ADI1 PE=1 SV=1	ADI1
6000000	5200000	7800000	4700000	2500000	2600000	2600000	7200000	14	14	Q9Y5X3	0.152598	Sorting nexin-5 OS=Homo sapiens OX=9606 GN=SNX5 PE=1 SV=1	SNX5
0	0	0	0	0	1700000	0	2800000	1	1	Q8TF21	0.152746	Ankyrin repeat domain-containing protein 24 OS=Homo sapiens OX=9606 GN=ANKRD24 PE=2 SV=2	ANKRD24
0	0	0	0	340000	0	0	560000	1	1	Q9BV86	0.152746	N-terminal Xaa-Pro-Lys N-methyltransferase 1 OS=Homo sapiens OX=9606 GN=NTMT1 PE=1 SV=3	NTMT1
410000	0	630000	0	3800000	600000	490000	1300000	2	2	P35270	0.153271	Sepiapterin reductase OS=Homo sapiens OX=9606 GN=SPR PE=1 SV=1	SPR
0	430000	720000	0	0	0	0	0	1	1	C9JA08	0.153925	60S ribosomal export protein NMD3 OS=Homo sapiens OX=9606 GN=NMD3 PE=1 SV=1	NMD3
560000	0	0	940000	0	0	0	0	2	2	F8VXU5	0.154104	Vacuolar protein sorting-associated protein 29 OS=Homo sapiens OX=9606 GN=VPS29 PE=1 SV=1	VPS29
4400000	2500000	2900000	2300000	1800000	1400000	2400000	2800000	8	8	A0A494C165	0.154359	Xaa-Pro dipeptidase (Fragment) OS=Homo sapiens OX=9606 GN=PEPD PE=1 SV=1	PEPD
1700000	2100000	2800000	600000	3900000	2000000	3600000	2100000	13	11	E9PEB5	0.154698	Far upstream element-binding protein 1 OS=Homo sapiens OX=9606 GN=FUBP1 PE=1 SV=1	FUBP1
2100000	1500000	1000000	1600000	2700000	1900000	1400000	3000000	10	5	P09104	0.154762	Gamma-enolase OS=Homo sapiens OX=9606 GN=ENO2 PE=1 SV=3	ENO2
4100000	2400000	0	0	0	0	0	0	1	1	Q8TBJ5	0.155396	Fez family zinc finger protein 2 OS=Homo sapiens OX=9606 GN=FEZF2 PE=2 SV=2	FEZF2
0	0	0	0	0	140000	240000	0	4	4	Q9UBB6	0.155656	Neurochondrin OS=Homo sapiens OX=9606 GN=NCDN PE=1 SV=1	NCDN
1300000	1000000	460000	0	3100000	530000	2900000	920000	7	7	Q13057	0.155884	Bifunctional coenzyme A synthase OS=Homo sapiens OX=9606 GN=COASY PE=1 SV=4	COASY
0	0	0	0	0	810000	470000	0	1	1	Q96AY3	0.156054	Peptidyl-prolyl cis-trans isomerase FKBP10 OS=Homo sapiens OX=9606 GN=FKBP10 PE=1 SV=1	FKBP10
1800000	1600000	1400000	1100000	1400000	640000	1100000	1300000	4	4	Q9NRL3	0.156226	Striatin-4 OS=Homo sapiens OX=9606 GN=STRN4 PE=1 SV=2	STRN4
5500000	7200000	2100000	550000	2500000	830000	560000	1200000	4	3	P54725	0.156527	UV excision repair protein RAD23 homolog A OS=Homo sapiens OX=9606 GN=RAD23A PE=1 SV=1	RAD23A
36000000	30000000	27000000	27000000	24000000	23000000	26000000	30000000	49	49	Q14764	0.156696	Major vault protein OS=Homo sapiens OX=9606 GN=MVP PE=1 SV=4	MVP
0	0	0	0	360000	200000	0	1300000	2	2	Q99541	0.157418	Perilipin-2 OS=Homo sapiens OX=9606 GN=PLIN2 PE=1 SV=2	PLIN2
3700000	6700000	4900000	2100000	7700000	4800000	5300000	7500000	12	12	Q9BY44	0.157549	Eukaryotic translation initiation factor 2A OS=Homo sapiens OX=9606 GN=EIF2A PE=1 SV=3	EIF2A
550000	780000	440000	640000	3100000	610000	740000	1700000	6	6	Q9HAV4	0.157611	Exportin-5 OS=Homo sapiens OX=9606 GN=XPO5 PE=1 SV=1	XPO5
0	0	0	0	230000	0	130000	0	1	1	Q9H4E7	0.158062	Differentially expressed in FDCP 6 homolog OS=Homo sapiens OX=9606 GN=DEF6 PE=1 SV=1	DEF6
0	0	0	0	550000	310000	0	0	1	1	Q8TDI0	0.158281	Chromodomain-helicase-DNA-binding protein 5 OS=Homo sapiens OX=9606 GN=CHD5 PE=1 SV=1	CHD5
4800000	1900000	4600000	3500000	1800000	1900000	1400000	4000000	12	12	O43847	0.158651	Nardilysin OS=Homo sapiens OX=9606 GN=NRDC PE=1 SV=3	NRDC
6600000	7500000	9000000	5200000	11000000	7800000	7800000	18000000	11	11	Q92597	0.158849	Protein NDRG1 OS=Homo sapiens OX=9606 GN=NDRG1 PE=1 SV=1	NDRG1
620000	1100000	0	0	2800000	920000	0	3000000	1	1	Q13148	0.158962	TAR DNA-binding protein 43 OS=Homo sapiens OX=9606 GN=TARDBP PE=1 SV=1	TARDBP
1400000	1300000	1300000	1700000	1900000	0	840000	0	2	2	Q9NP72	0.159291	Ras-related protein Rab-18 OS=Homo sapiens OX=9606 GN=RAB18 PE=1 SV=1	RAB18
370000	2300000	790000	870000	1000000	230000	0	0	2	2	Q9BRF8	0.159455	Serine/threonine-protein phosphatase CPPED1 OS=Homo sapiens OX=9606 GN=CPPED1 PE=1 SV=3	CPPED1
0	0	0	0	670000	0	0	370000	1	1	O95487	0.159893	Protein transport protein Sec24B OS=Homo sapiens OX=9606 GN=SEC24B PE=1 SV=2	SEC24B
490000	0	0	270000	0	0	0	0	1	1	O94967	0.16007	WD repeat-containing protein 47 OS=Homo sapiens OX=9606 GN=WDR47 PE=1 SV=1	WDR47
17000000	20000000	16000000	14000000	28000000	26000000	19000000	15000000	41	41	P13667	0.160102	Protein disulfide-isomerase A4 OS=Homo sapiens OX=9606 GN=PDIA4 PE=1 SV=2	PDIA4
11000000	7100000	7600000	7500000	7700000	8200000	0	3700000	1	1	K7ES00	0.160235	Histone H3.3 (Fragment) OS=Homo sapiens OX=9606 GN=H3-3B PE=1 SV=1	H3-3B
16000000	17000000	13000000	19000000	18000000	10000000	11000000	12000000	13	13	G3V5Z7	0.160956	Proteasome subunit alpha type OS=Homo sapiens OX=9606 GN=PSMA6 PE=1 SV=1	PSMA6
0	0	0	0	0	140000	76000	0	1	1	P05362	0.161274	Intercellular adhesion molecule 1 OS=Homo sapiens OX=9606 GN=ICAM1 PE=1 SV=2	ICAM1
2200000	0	2400000	2700000	0	0	530000	1900000	2	2	Q96C23	0.161576	Galactose mutarotase OS=Homo sapiens OX=9606 GN=GALM PE=1 SV=1	GALM
1000000	420000	310000	1500000	3600000	1000000	580000	3300000	7	7	Q9UHD1	0.161767	Cysteine and histidine-rich domain-containing protein 1 OS=Homo sapiens OX=9606 GN=CHORDC1 PE=1 SV=2	CHORDC1
1900000	2500000	4700000	1700000	3500000	4200000	3100000	5900000	10	10	Q6NZI2	0.161913	Caveolae-associated protein 1 OS=Homo sapiens OX=9606 GN=CAVIN1 PE=1 SV=1	CAVIN1
930000	0	0	500000	0	0	0	0	3	2	P62879	0.162064	Guanine nucleotide-binding protein G(I)/G(S)/G(T) subunit beta-2 OS=Homo sapiens OX=9606 GN=GNB2 PE=1 SV=3	GNB2
1100000	0	1300000	700000	760000	2000000	1100000	1900000	2	2	Q5TFE4	0.162227	5'-nucleotidase domain-containing protein 1 OS=Homo sapiens OX=9606 GN=NT5DC1 PE=1 SV=1	NT5DC1
710000	700000	610000	630000	1300000	530000	3300000	1300000	2	2	Q8NBF2	0.162235	NHL repeat-containing protein 2 OS=Homo sapiens OX=9606 GN=NHLRC2 PE=1 SV=1	NHLRC2
5600000	3600000	5100000	2200000	4200000	6000000	5400000	8800000	17	17	Q8N163	0.162866	Cell cycle and apoptosis regulator protein 2 OS=Homo sapiens OX=9606 GN=CCAR2 PE=1 SV=2	CCAR2
11000000	7200000	10000000	6700000	4100000	1600000	6100000	10000000	23	23	O00232	0.16324	26S proteasome non-ATPase regulatory subunit 12 OS=Homo sapiens OX=9606 GN=PSMD12 PE=1 SV=3	PSMD12
0	200000	390000	0	1800000	0	190000	2400000	6	6	Q13442	0.164565	28 kDa heat- and acid-stable phosphoprotein OS=Homo sapiens OX=9606 GN=PDAP1 PE=1 SV=1	PDAP1
0	0	260000	0	610000	130000	0	850000	3	3	Q96H79	0.164763	Zinc finger CCCH-type antiviral protein 1-like OS=Homo sapiens OX=9606 GN=ZC3HAV1L PE=1 SV=2	ZC3HAV1L
0	0	0	0	150000	0	290000	0	1	1	Q9BX40	0.1653	Protein LSM14 homolog B OS=Homo sapiens OX=9606 GN=LSM14B PE=1 SV=1	LSM14B
3200000	2100000	1900000	1600000	7100000	1600000	2600000	6400000	8	8	A0A087WUT6	0.165415	Eukaryotic translation initiation factor 5B OS=Homo sapiens OX=9606 GN=EIF5B PE=1 SV=1	EIF5B
670000	0	0	1300000	0	0	0	0	1	1	O95159	0.165606	Zinc finger protein-like 1 OS=Homo sapiens OX=9606 GN=ZFPL1 PE=1 SV=2	ZFPL1
0	0	0	0	1100000	560000	0	0	22	1	H7C4C5	0.166661	Microtubule-associated protein (Fragment) OS=Homo sapiens OX=9606 GN=MAP4 PE=1 SV=1	MAP4
25000000	21000000	17000000	18000000	19000000	13000000	17000000	18000000	30	30	P49321	0.167053	Nuclear autoantigenic sperm protein OS=Homo sapiens OX=9606 GN=NASP PE=1 SV=2	NASP
1600000	2000000	1600000	3200000	0	1700000	510000	2200000	3	3	O75718	0.167618	Cartilage-associated protein OS=Homo sapiens OX=9606 GN=CRTAP PE=1 SV=1	CRTAP
3000000	4300000	2000000	3500000	8400000	5400000	2200000	5300000	8	4	P61604	0.167664	10 kDa heat shock protein, mitochondrial OS=Homo sapiens OX=9606 GN=HSPE1 PE=1 SV=2	HSPE1
490000	440000	0	0	1100000	0	550000	1300000	5	5	Q15003	0.167874	Condensin complex subunit 2 OS=Homo sapiens OX=9606 GN=NCAPH PE=1 SV=3	NCAPH
0	0	240000	480000	0	0	0	0	1	1	Q96S44	0.168227	EKC/KEOPS complex subunit TP53RK OS=Homo sapiens OX=9606 GN=TP53RK PE=1 SV=2	TP53RK
6200000	3700000	900000	5800000	2500000	1900000	1600000	2800000	7	7	O15212	0.168227	Prefoldin subunit 6 OS=Homo sapiens OX=9606 GN=PFDN6 PE=1 SV=1	PFDN6
720000	360000	0	0	0	0	0	0	2	2	Q9Y243	0.168227	RAC-gamma serine/threonine-protein kinase OS=Homo sapiens OX=9606 GN=AKT3 PE=1 SV=1	AKT3
2900000	2500000	3600000	3600000	3800000	4400000	2800000	4900000	9	9	P49257	0.16877	Protein ERGIC-53 OS=Homo sapiens OX=9606 GN=LMAN1 PE=1 SV=2	LMAN1
0	20000000	0	0	16000000	25000000	35000000	0	1	1	Q9NU22	0.168939	Midasin OS=Homo sapiens OX=9606 GN=MDN1 PE=1 SV=2	MDN1
45000000	47000000	48000000	37000000	42000000	32000000	22000000	45000000	23	23	Q14914	0.170727	Prostaglandin reductase 1 OS=Homo sapiens OX=9606 GN=PTGR1 PE=1 SV=2	PTGR1
5500000	2300000	4500000	4900000	4100000	2100000	2400000	3400000	42	42	Q9P2E9	0.170792	Ribosome-binding protein 1 OS=Homo sapiens OX=9606 GN=RRBP1 PE=1 SV=5	RRBP1
1300000	2400000	1000000	1700000	2600000	2500000	1300000	4400000	5	5	E9PB61	0.170796	THO complex subunit 4 OS=Homo sapiens OX=9606 GN=ALYREF PE=1 SV=1	ALYREF
0	160000	710000	200000	760000	270000	440000	1300000	7	7	Q01970	0.171544	1-phosphatidylinositol 4,5-bisphosphate phosphodiesterase beta-3 OS=Homo sapiens OX=9606 GN=PLCB3 PE=1 SV=2	PLCB3
6600000	5800000	7600000	5000000	4900000	3100000	4300000	6800000	12	12	Q07960	0.171962	Rho GTPase-activating protein 1 OS=Homo sapiens OX=9606 GN=ARHGAP1 PE=1 SV=1	ARHGAP1
0	0	0	0	0	0	330000	690000	1	1	P21439	0.172182	Phosphatidylcholine translocator ABCB4 OS=Homo sapiens OX=9606 GN=ABCB4 PE=1 SV=2	ABCB4
0	0	1600000	760000	0	0	0	0	1	1	P00374	0.172801	Dihydrofolate reductase OS=Homo sapiens OX=9606 GN=DHFR PE=1 SV=2	DHFR
770000	3600000	2900000	2400000	2600000	3700000	3400000	6900000	4	4	O75396	0.173134	Vesicle-trafficking protein SEC22b OS=Homo sapiens OX=9606 GN=SEC22B PE=1 SV=4	SEC22B
0	0	0	1200000	940000	3900000	170000	1500000	8	8	A0A5F9ZHL1	0.173264	Acetyl-CoA acetyltransferase, mitochondrial OS=Homo sapiens OX=9606 GN=ACAT1 PE=1 SV=1	ACAT1
1600000	1300000	1300000	1600000	1300000	1500000	630000	1100000	3	3	Q9NWV8	0.173265	BRISC and BRCA1-A complex member 1 OS=Homo sapiens OX=9606 GN=BABAM1 PE=1 SV=1	BABAM1
0	0	420000	890000	0	0	0	0	1	1	Q99584	0.173394	Protein S100-A13 OS=Homo sapiens OX=9606 GN=S100A13 PE=1 SV=1	S100A13
390000	410000	210000	180000	240000	140000	170000	240000	1	1	Q6ZVM7	0.173584	TOM1-like protein 2 OS=Homo sapiens OX=9606 GN=TOM1L2 PE=1 SV=1	TOM1L2
0	110000	2000000	670000	1900000	520000	1600000	3500000	4	4	P15927	0.17388	Replication protein A 32 kDa subunit OS=Homo sapiens OX=9606 GN=RPA2 PE=1 SV=1	RPA2
4700000	4600000	6500000	3000000	670000	600000	1200000	6500000	13	2	Q13838	0.174281	Spliceosome RNA helicase DDX39B OS=Homo sapiens OX=9606 GN=DDX39B PE=1 SV=1	DDX39B
1500000	810000	670000	640000	970000	0	430000	480000	4	4	Q5HY81	0.175187	Ubiquitin-like protein 4A OS=Homo sapiens OX=9606 GN=UBL4A PE=1 SV=2	UBL4A
17000000	21000000	20000000	22000000	15000000	10000000	14000000	23000000	20	20	P12004	0.175451	Proliferating cell nuclear antigen OS=Homo sapiens OX=9606 GN=PCNA PE=1 SV=1	PCNA
0	0	0	0	0	0	500000	230000	1	1	E7EWR4	0.17574	Cleavage stimulation factor subunit 2 OS=Homo sapiens OX=9606 GN=CSTF2 PE=1 SV=1	CSTF2
41000000	33000000	35000000	32000000	36000000	25000000	27000000	33000000	12	12	P62750	0.175942	60S ribosomal protein L23a OS=Homo sapiens OX=9606 GN=RPL23A PE=1 SV=1	RPL23A
0	0	0	0	0	220000	480000	0	1	1	Q13425	0.176075	Beta-2-syntrophin OS=Homo sapiens OX=9606 GN=SNTB2 PE=1 SV=1	SNTB2
0	0	110000	240000	0	0	0	0	1	1	O43379	0.176075	WD repeat-containing protein 62 OS=Homo sapiens OX=9606 GN=WDR62 PE=1 SV=4	WDR62
2200000	2000000	2200000	1200000	1700000	1700000	340000	1400000	3	3	P17931	0.17611	Galectin-3 OS=Homo sapiens OX=9606 GN=LGALS3 PE=1 SV=5	LGALS3
970000	920000	0	710000	0	0	0	780000	1	1	Q96BN8	0.176269	Ubiquitin thioesterase otulin OS=Homo sapiens OX=9606 GN=OTULIN PE=1 SV=3	OTULIN
3100000	0	3200000	0	0	0	640000	0	1	1	R4GMX3	0.176364	COMMD3-BMI1 readthrough OS=Homo sapiens OX=9606 GN=COMMD3-BMI1 PE=4 SV=1	COMMD3-BMI1
39000000	29000000	38000000	35000000	19000000	23000000	17000000	43000000	33	31	O75874	0.177056	Isocitrate dehydrogenase [NADP] cytoplasmic OS=Homo sapiens OX=9606 GN=IDH1 PE=1 SV=2	IDH1
0	530000	240000	0	0	0	0	0	5	1	Q08170	0.177197	Serine/arginine-rich splicing factor 4 OS=Homo sapiens OX=9606 GN=SRSF4 PE=1 SV=2	SRSF4
3700000	4100000	5700000	27000000	1200000	1200000	770000	2800000	11	11	Q8TBC4	0.178012	NEDD8-activating enzyme E1 catalytic subunit OS=Homo sapiens OX=9606 GN=UBA3 PE=1 SV=2	UBA3
4700000	3600000	4500000	2800000	4500000	1100000	1900000	2900000	31	28	O75116	0.178522	Rho-associated protein kinase 2 OS=Homo sapiens OX=9606 GN=ROCK2 PE=1 SV=4	ROCK2
190000	330000	260000	210000	290000	160000	65000	130000	4	4	Q5SW79	0.178628	Centrosomal protein of 170 kDa OS=Homo sapiens OX=9606 GN=CEP170 PE=1 SV=1	CEP170
22000000	18000000	22000000	15000000	11000000	11000000	11000000	23000000	22	22	P17980	0.178793	26S proteasome regulatory subunit 6A OS=Homo sapiens OX=9606 GN=PSMC3 PE=1 SV=3	PSMC3
150000	0	0	0	0	180000	130000	190000	1	1	Q0VDG4	0.179365	Secernin-3 OS=Homo sapiens OX=9606 GN=SCRN3 PE=1 SV=1	SCRN3
3400000	4200000	3900000	2800000	3900000	5100000	3800000	4100000	12	12	Q15393	0.179371	Splicing factor 3B subunit 3 OS=Homo sapiens OX=9606 GN=SF3B3 PE=1 SV=4	SF3B3
1800000	1300000	2800000	1400000	0	0	0	2700000	4	4	Q15435	0.179486	Protein phosphatase 1 regulatory subunit 7 OS=Homo sapiens OX=9606 GN=PPP1R7 PE=1 SV=1	PPP1R7
29000000	24000000	28000000	24000000	37000000	28000000	25000000	33000000	26	26	P61247	0.179894	40S ribosomal protein S3a OS=Homo sapiens OX=9606 GN=RPS3A PE=1 SV=2	RPS3A
7600000	4200000	6800000	6400000	9900000	5600000	8000000	8500000	24	24	Q14566	0.180066	DNA replication licensing factor MCM6 OS=Homo sapiens OX=9606 GN=MCM6 PE=1 SV=1	MCM6
420000000	190000000	150000000	160000000	180000000	95000000	84000000	150000000	42	7	P07437	0.180595	Tubulin beta chain OS=Homo sapiens OX=9606 GN=TUBB PE=1 SV=2	TUBB
560000	0	0	240000	0	0	0	0	3	3	P40855	0.182392	Peroxisomal biogenesis factor 19 OS=Homo sapiens OX=9606 GN=PEX19 PE=1 SV=1	PEX19
0	1200000	2800000	0	0	0	0	0	4	4	Q9H425	0.182392	Uncharacterized protein C1orf198 OS=Homo sapiens OX=9606 GN=C1orf198 PE=1 SV=1	C1orf198
65000000	62000000	82000000	48000000	31000000	34000000	30000000	79000000	48	36	P50395	0.182424	Rab GDP dissociation inhibitor beta OS=Homo sapiens OX=9606 GN=GDI2 PE=1 SV=2	GDI2
53000000	44000000	37000000	32000000	30000000	29000000	34000000	41000000	43	43	P50990	0.182437	T-complex protein 1 subunit theta OS=Homo sapiens OX=9606 GN=CCT8 PE=1 SV=4	CCT8
0	0	0	0	1700000	720000	0	0	1	1	Q14498	0.183524	RNA-binding protein 39 OS=Homo sapiens OX=9606 GN=RBM39 PE=1 SV=2	RBM39
0	0	0	250000	0	360000	740000	2500000	3	3	E9PIE3	0.18394	Caveolae-associated protein 3 OS=Homo sapiens OX=9606 GN=CAVIN3 PE=1 SV=1	CAVIN3
0	0	0	0	760000	320000	0	0	1	1	P12757	0.184087	Ski-like protein OS=Homo sapiens OX=9606 GN=SKIL PE=1 SV=2	SKIL
0	0	0	0	320000	0	0	760000	1	1	O95359	0.184087	Transforming acidic coiled-coil-containing protein 2 OS=Homo sapiens OX=9606 GN=TACC2 PE=1 SV=3	TACC2
1500000	460000	1100000	1500000	3500000	1300000	850000	3100000	7	7	P62993	0.184379	Growth factor receptor-bound protein 2 OS=Homo sapiens OX=9606 GN=GRB2 PE=1 SV=1	GRB2
1100000	830000	620000	1100000	120000	560000	0	1200000	3	3	E9PRZ1	0.184781	Protein SAAL1 OS=Homo sapiens OX=9606 GN=SAAL1 PE=1 SV=1	SAAL1
3900000	2400000	2100000	2100000	3700000	3200000	2600000	5000000	9	9	P63151	0.185045	Serine/threonine-protein phosphatase 2A 55 kDa regulatory subunit B alpha isoform OS=Homo sapiens OX=9606 GN=PPP2R2A PE=1 SV=1	PPP2R2A
0	0	220000	0	470000	0	170000	250000	3	3	Q7Z4V5	0.185464	Hepatoma-derived growth factor-related protein 2 OS=Homo sapiens OX=9606 GN=HDGFL2 PE=1 SV=1	HDGFL2
540000	2300000	1200000	2600000	420000	1900000	310000	330000	2	2	Q13011	0.186197	Delta(3,5)-Delta(2,4)-dienoyl-CoA isomerase, mitochondrial OS=Homo sapiens OX=9606 GN=ECH1 PE=1 SV=2	ECH1
33000000	25000000	26000000	28000000	28000000	18000000	17000000	28000000	12	12	P28066	0.186516	Proteasome subunit alpha type-5 OS=Homo sapiens OX=9606 GN=PSMA5 PE=1 SV=3	PSMA5
20000000	19000000	21000000	13000000	11000000	11000000	12000000	21000000	10	10	P50502	0.186887	Hsc70-interacting protein OS=Homo sapiens OX=9606 GN=ST13 PE=1 SV=2	ST13
0	0	0	0	0	0	200000	490000	3	2	Q16537	0.187088	Serine/threonine-protein phosphatase 2A 56 kDa regulatory subunit epsilon isoform OS=Homo sapiens OX=9606 GN=PPP2R5E PE=1 SV=1	PPP2R5E
0	0	0	0	0	530000	0	1300000	1	1	Q01081	0.1872	Splicing factor U2AF 35 kDa subunit OS=Homo sapiens OX=9606 GN=U2AF1 PE=1 SV=3	U2AF1
1200000	1500000	900000	630000	580000	1100000	750000	310000	4	4	P19525	0.187256	Interferon-induced, double-stranded RNA-activated protein kinase OS=Homo sapiens OX=9606 GN=EIF2AK2 PE=1 SV=2	EIF2AK2
980000	1000000	680000	380000	1100000	770000	940000	1500000	9	9	Q9Y5B9	0.188335	FACT complex subunit SPT16 OS=Homo sapiens OX=9606 GN=SUPT16H PE=1 SV=1	SUPT16H
110000000	89000000	84000000	95000000	95000000	60000000	57000000	95000000	37	29	P27348	0.188449	14-3-3 protein theta OS=Homo sapiens OX=9606 GN=YWHAQ PE=1 SV=1	YWHAQ
130000000	100000000	120000000	100000000	140000000	120000000	110000000	170000000	30	30	P60174	0.189473	Triosephosphate isomerase OS=Homo sapiens OX=9606 GN=TPI1 PE=1 SV=3	TPI1
2700000	4100000	4200000	2600000	6700000	5000000	4900000	2600000	19	18	Q15436	0.189762	Protein transport protein Sec23A OS=Homo sapiens OX=9606 GN=SEC23A PE=1 SV=2	SEC23A
3700000	930000	1800000	1500000	580000	1800000	1000000	630000	9	9	Q96G03	0.189926	Phosphoglucomutase-2 OS=Homo sapiens OX=9606 GN=PGM2 PE=1 SV=4	PGM2
0	0	0	0	0	630000	1600000	0	4	2	Q9UBF2	0.190589	Coatomer subunit gamma-2 OS=Homo sapiens OX=9606 GN=COPG2 PE=1 SV=1	COPG2
0	1500000	590000	0	0	0	0	0	3	3	O14933	0.190693	Ubiquitin/ISG15-conjugating enzyme E2 L6 OS=Homo sapiens OX=9606 GN=UBE2L6 PE=1 SV=4	UBE2L6
0	0	0	0	2000000	0	0	780000	1	1	Q9Y2Q3	0.191526	Glutathione S-transferase kappa 1 OS=Homo sapiens OX=9606 GN=GSTK1 PE=1 SV=3	GSTK1
0	570000	0	0	2400000	0	0	2100000	3	3	Q86XP3	0.191623	ATP-dependent RNA helicase DDX42 OS=Homo sapiens OX=9606 GN=DDX42 PE=1 SV=1	DDX42
400000	330000	540000	0	91000	0	0	350000	3	3	E7ETY2	0.19269	Treacle protein OS=Homo sapiens OX=9606 GN=TCOF1 PE=1 SV=1	TCOF1
58000000	55000000	41000000	39000000	66000000	46000000	57000000	62000000	55	47	A0A0G2JIW1	0.192846	Heat shock 70 kDa protein 1B OS=Homo sapiens OX=9606 GN=HSPA1B PE=1 SV=1	HSPA1B
29000000	22000000	27000000	23000000	36000000	23000000	27000000	42000000	99	97	P46821	0.193268	Microtubule-associated protein 1B OS=Homo sapiens OX=9606 GN=MAP1B PE=1 SV=2	MAP1B
1400000	1700000	2200000	1200000	1500000	900000	0	1600000	7	4	P60891	0.19357	Ribose-phosphate pyrophosphokinase 1 OS=Homo sapiens OX=9606 GN=PRPS1 PE=1 SV=2	PRPS1
3100000	1600000	2200000	5500000	1100000	1700000	1500000	2700000	5	5	O00764	0.193645	Pyridoxal kinase OS=Homo sapiens OX=9606 GN=PDXK PE=1 SV=1	PDXK
2400000	2300000	3500000	1800000	2000000	1200000	1000000	2700000	5	5	P61086	0.193798	Ubiquitin-conjugating enzyme E2 K OS=Homo sapiens OX=9606 GN=UBE2K PE=1 SV=3	UBE2K
43000000	37000000	59000000	34000000	33000000	26000000	28000000	45000000	20	20	Q99497	0.194354	Parkinson disease protein 7 OS=Homo sapiens OX=9606 GN=PARK7 PE=1 SV=2	PARK7
29000000	50000000	48000000	67000000	76000000	63000000	45000000	70000000	37	12	P67936	0.194485	Tropomyosin alpha-4 chain OS=Homo sapiens OX=9606 GN=TPM4 PE=1 SV=3	TPM4
0	0	0	0	180000	0	68000	0	2	2	Q5SRE5	0.194655	Nucleoporin NUP188 homolog OS=Homo sapiens OX=9606 GN=NUP188 PE=1 SV=1	NUP188
0	0	0	0	0	170000	0	450000	2	2	Q8WXI9	0.194655	Transcriptional repressor p66-beta OS=Homo sapiens OX=9606 GN=GATAD2B PE=1 SV=1	GATAD2B
2800000	1900000	690000	1200000	3200000	2500000	2400000	1700000	10	10	Q9UNF0	0.195306	Protein kinase C and casein kinase substrate in neurons protein 2 OS=Homo sapiens OX=9606 GN=PACSIN2 PE=1 SV=2	PACSIN2
0	0	0	0	480000	180000	0	0	1	1	Q00653	0.195382	Nuclear factor NF-kappa-B p100 subunit OS=Homo sapiens OX=9606 GN=NFKB2 PE=1 SV=4	NFKB2
2400000	2100000	820000	1400000	0	630000	410000	2200000	1	1	O14773	0.196046	Tripeptidyl-peptidase 1 OS=Homo sapiens OX=9606 GN=TPP1 PE=1 SV=2	TPP1
4000000	3400000	1300000	1000000	1500000	800000	1200000	1700000	9	9	Q96CV9	0.196273	Optineurin OS=Homo sapiens OX=9606 GN=OPTN PE=1 SV=3	OPTN
9800000	5300000	8100000	5700000	8700000	7500000	9600000	10000000	23	23	O14980	0.19877	Exportin-1 OS=Homo sapiens OX=9606 GN=XPO1 PE=1 SV=1	XPO1
230000	0	640000	0	0	0	0	0	1	1	P23919	0.199586	Thymidylate kinase OS=Homo sapiens OX=9606 GN=DTYMK PE=1 SV=4	DTYMK
510000	0	0	0	320000	900000	630000	0	3	3	O60568	0.199724	Multifunctional procollagen lysine hydroxylase and glycosyltransferase LH3 OS=Homo sapiens OX=9606 GN=PLOD3 PE=1 SV=1	PLOD3
310000	1700000	2200000	1500000	2200000	2900000	2300000	1300000	4	4	Q01844	0.199875	RNA-binding protein EWS OS=Homo sapiens OX=9606 GN=EWSR1 PE=1 SV=1	EWSR1
3800000	3800000	2900000	1300000	1600000	1800000	2300000	2500000	6	5	O00499	0.200453	Myc box-dependent-interacting protein 1 OS=Homo sapiens OX=9606 GN=BIN1 PE=1 SV=1	BIN1
0	0	0	0	0	0	250000	710000	2	2	O95551	0.201607	Tyrosyl-DNA phosphodiesterase 2 OS=Homo sapiens OX=9606 GN=TDP2 PE=1 SV=1	TDP2
430000	170000	0	0	550000	440000	570000	0	1	1	Q9H269	0.201723	Vacuolar protein sorting-associated protein 16 homolog OS=Homo sapiens OX=9606 GN=VPS16 PE=1 SV=2	VPS16
23000000	18000000	20000000	11000000	8700000	11000000	12000000	20000000	18	18	P43686	0.201785	26S proteasome regulatory subunit 6B OS=Homo sapiens OX=9606 GN=PSMC4 PE=1 SV=2	PSMC4
0	220000	0	0	0	700000	0	880000	1	1	O76071	0.202147	Probable cytosolic iron-sulfur protein assembly protein CIAO1 OS=Homo sapiens OX=9606 GN=CIAO1 PE=1 SV=1	CIAO1
2500000	2600000	2400000	2300000	2500000	2300000	3400000	4500000	10	10	O95793	0.202214	Double-stranded RNA-binding protein Staufen homolog 1 OS=Homo sapiens OX=9606 GN=STAU1 PE=1 SV=2	STAU1
110000	0	0	0	0	0	350000	490000	5	4	Q9Y5V3	0.202484	Melanoma-associated antigen D1 OS=Homo sapiens OX=9606 GN=MAGED1 PE=1 SV=3	MAGED1
0	0	2800000	840000	2100000	980000	2400000	2400000	4	4	Q14C86	0.20285	GTPase-activating protein and VPS9 domain-containing protein 1 OS=Homo sapiens OX=9606 GN=GAPVD1 PE=1 SV=2	GAPVD1
16000000	13000000	11000000	14000000	14000000	19000000	14000000	16000000	14	14	K7ELL7	0.202936	Glucosidase 2 subunit beta OS=Homo sapiens OX=9606 GN=PRKCSH PE=1 SV=1	PRKCSH
9900000	7800000	8700000	7500000	5200000	6600000	4400000	10000000	9	8	Q9BS26	0.203487	Endoplasmic reticulum resident protein 44 OS=Homo sapiens OX=9606 GN=ERP44 PE=1 SV=1	ERP44
36000000	32000000	23000000	17000000	25000000	17000000	22000000	17000000	48	48	P54136	0.203668	Arginine--tRNA ligase, cytoplasmic OS=Homo sapiens OX=9606 GN=RARS1 PE=1 SV=2	RARS1
14000000	16000000	14000000	5900000	27000000	12000000	14000000	20000000	21	18	Q14195	0.204006	Dihydropyrimidinase-related protein 3 OS=Homo sapiens OX=9606 GN=DPYSL3 PE=1 SV=1	DPYSL3
0	0	0	0	350000	120000	0	0	1	1	Q7RTV0	0.204244	PHD finger-like domain-containing protein 5A OS=Homo sapiens OX=9606 GN=PHF5A PE=1 SV=1	PHF5A
1100000	0	0	0	1600000	950000	1000000	0	1	1	Q5JS54	0.204246	Proteasome assembly chaperone 4 OS=Homo sapiens OX=9606 GN=PSMG4 PE=1 SV=2	PSMG4
2600000	3300000	1300000	1400000	2300000	5400000	3600000	2300000	7	7	Q96HE7	0.204809	ERO1-like protein alpha OS=Homo sapiens OX=9606 GN=ERO1A PE=1 SV=2	ERO1A
0	0	0	0	500000	170000	0	0	6	1	J3KS54	0.205072	Protein flightless-1 homolog OS=Homo sapiens OX=9606 GN=FLII PE=1 SV=1	FLII
0	0	0	140000	0	470000	450000	0	4	4	Q5JRX3	0.205598	Presequence protease, mitochondrial OS=Homo sapiens OX=9606 GN=PITRM1 PE=1 SV=3	PITRM1
500000	0	0	0	1200000	0	820000	200000	5	5	O76094	0.206746	Signal recognition particle subunit SRP72 OS=Homo sapiens OX=9606 GN=SRP72 PE=1 SV=3	SRP72
1300000	920000	890000	920000	2500000	1200000	1100000	1200000	15	15	P30622	0.206941	CAP-Gly domain-containing linker protein 1 OS=Homo sapiens OX=9606 GN=CLIP1 PE=1 SV=2	CLIP1
76000000	77000000	71000000	51000000	61000000	40000000	39000000	75000000	13	13	P10599	0.207251	Thioredoxin OS=Homo sapiens OX=9606 GN=TXN PE=1 SV=3	TXN
11000000	19000000	17000000	20000000	19000000	6400000	12000000	11000000	14	14	P15880	0.207541	40S ribosomal protein S2 OS=Homo sapiens OX=9606 GN=RPS2 PE=1 SV=2	RPS2
0	0	0	0	300000	99000	0	0	2	2	Q96JH7	0.208025	Deubiquitinating protein VCIP135 OS=Homo sapiens OX=9606 GN=VCPIP1 PE=1 SV=2	VCPIP1
1200000	0	0	480000	2100000	2000000	830000	0	1	1	P11387	0.208353	DNA topoisomerase 1 OS=Homo sapiens OX=9606 GN=TOP1 PE=1 SV=2	TOP1
37000000	35000000	45000000	40000000	29000000	19000000	17000000	49000000	27	27	P13489	0.208844	Ribonuclease inhibitor OS=Homo sapiens OX=9606 GN=RNH1 PE=1 SV=2	RNH1
2700000	2800000	2900000	2000000	3000000	1700000	960000	2100000	3	3	Q9Y315	0.211061	Deoxyribose-phosphate aldolase OS=Homo sapiens OX=9606 GN=DERA PE=1 SV=2	DERA
1400000	1900000	1100000	660000	3100000	1000000	2100000	1700000	10	8	Q14738	0.213349	Serine/threonine-protein phosphatase 2A 56 kDa regulatory subunit delta isoform OS=Homo sapiens OX=9606 GN=PPP2R5D PE=1 SV=1	PPP2R5D
800000	1400000	1000000	690000	1600000	1500000	860000	1200000	14	14	O75533	0.213963	Splicing factor 3B subunit 1 OS=Homo sapiens OX=9606 GN=SF3B1 PE=1 SV=3	SF3B1
0	110000	670000	120000	0	0	0	58000	2	2	Q9NZ32	0.214064	Actin-related protein 10 OS=Homo sapiens OX=9606 GN=ACTR10 PE=1 SV=1	ACTR10
400000	1100000	700000	440000	350000	580000	270000	470000	5	5	Q13151	0.214692	Heterogeneous nuclear ribonucleoprotein A0 OS=Homo sapiens OX=9606 GN=HNRNPA0 PE=1 SV=1	HNRNPA0
530000	0	690000	490000	1600000	390000	490000	970000	4	4	P20340	0.215316	Ras-related protein Rab-6A OS=Homo sapiens OX=9606 GN=RAB6A PE=1 SV=3	RAB6A
310000	0	380000	900000	0	0	0	410000	5	1	A0A140T913	0.215402	HLA class I histocompatibility antigen, A alpha chain OS=Homo sapiens OX=9606 GN=HLA-A PE=1 SV=1	HLA-A
7300000	7300000	5400000	9300000	7000000	6500000	3800000	6100000	2	2	Q9UM22	0.215457	Mammalian ependymin-related protein 1 OS=Homo sapiens OX=9606 GN=EPDR1 PE=1 SV=2	EPDR1
0	0	0	0	0	110000	0	360000	2	2	Q8TBX8	0.215597	Phosphatidylinositol 5-phosphate 4-kinase type-2 gamma OS=Homo sapiens OX=9606 GN=PIP4K2C PE=1 SV=3	PIP4K2C
550000	950000	560000	1300000	660000	0	0	1000000	5	4	O60256	0.215874	Phosphoribosyl pyrophosphate synthase-associated protein 2 OS=Homo sapiens OX=9606 GN=PRPSAP2 PE=1 SV=1	PRPSAP2
1100000	0	0	330000	0	0	0	0	9	2	O14787	0.217389	Transportin-2 OS=Homo sapiens OX=9606 GN=TNPO2 PE=1 SV=3	TNPO2
11000000	15000000	7800000	11000000	9100000	17000000	15000000	33000000	6	6	P06703	0.217454	Protein S100-A6 OS=Homo sapiens OX=9606 GN=S100A6 PE=1 SV=1	S100A6
270000	570000	0	130000	540000	410000	380000	350000	3	3	Q15428	0.218773	Splicing factor 3A subunit 2 OS=Homo sapiens OX=9606 GN=SF3A2 PE=1 SV=2	SF3A2
48000000	30000000	51000000	53000000	17000000	20000000	19000000	61000000	37	15	P68032	0.218955	Actin, alpha cardiac muscle 1 OS=Homo sapiens OX=9606 GN=ACTC1 PE=1 SV=1	ACTC1
900000	1400000	570000	0	940000	900000	1200000	1800000	2	2	Q8TB52	0.220011	F-box only protein 30 OS=Homo sapiens OX=9606 GN=FBXO30 PE=1 SV=3	FBXO30
0	460000	0	0	1500000	3300000	0	0	12	12	P02751	0.220064	Fibronectin OS=Homo sapiens OX=9606 GN=FN1 PE=1 SV=5	FN1
8700000	6900000	6100000	8800000	7300000	5600000	3900000	7700000	10	10	O95865	0.220996	N(G),N(G)-dimethylarginine dimethylaminohydrolase 2 OS=Homo sapiens OX=9606 GN=DDAH2 PE=1 SV=1	DDAH2
1700000	0	490000	0	0	0	0	0	1	1	Q9UBS8	0.221273	E3 ubiquitin-protein ligase RNF14 OS=Homo sapiens OX=9606 GN=RNF14 PE=1 SV=1	RNF14
88000000	56000000	59000000	62000000	59000000	42000000	46000000	67000000	87	87	A0A087WVQ6	0.221757	Clathrin heavy chain OS=Homo sapiens OX=9606 GN=CLTC PE=1 SV=1	CLTC
650000	1100000	1000000	1400000	0	560000	790000	1200000	4	4	Q96CT7	0.222883	Coiled-coil domain-containing protein 124 OS=Homo sapiens OX=9606 GN=CCDC124 PE=1 SV=1	CCDC124
900000	710000	450000	240000	2900000	850000	990000	560000	7	7	H3BND4	0.223041	Pyridoxal-dependent decarboxylase domain-containing protein 1 OS=Homo sapiens OX=9606 GN=PDXDC1 PE=1 SV=1	PDXDC1
1600000	0	1600000	620000	470000	750000	300000	0	1	1	Q7Z7L1	0.223376	Schlafen family member 11 OS=Homo sapiens OX=9606 GN=SLFN11 PE=1 SV=2	SLFN11
2200000	2800000	2900000	4400000	1300000	3800000	520000	2100000	13	11	P48735	0.223486	Isocitrate dehydrogenase [NADP], mitochondrial OS=Homo sapiens OX=9606 GN=IDH2 PE=1 SV=2	IDH2
300000	590000	910000	280000	590000	230000	220000	0	1	1	Q9P270	0.22429	SLAIN motif-containing protein 2 OS=Homo sapiens OX=9606 GN=SLAIN2 PE=1 SV=2	SLAIN2
1100000	2600000	1500000	580000	210000	460000	1100000	1300000	6	5	Q8WXF1	0.224465	Paraspeckle component 1 OS=Homo sapiens OX=9606 GN=PSPC1 PE=1 SV=1	PSPC1
0	0	0	1200000	3300000	1600000	550000	0	2	2	Q6GMV3	0.224994	Putative peptidyl-tRNA hydrolase PTRHD1 OS=Homo sapiens OX=9606 GN=PTRHD1 PE=1 SV=1	PTRHD1
1700000	1500000	0	310000	0	0	910000	0	2	2	P29558	0.225368	RNA-binding motif, single-stranded-interacting protein 1 OS=Homo sapiens OX=9606 GN=RBMS1 PE=1 SV=3	RBMS1
1400000	2800000	1700000	1500000	0	0	0	3000000	2	2	Q01085	0.226559	Nucleolysin TIAR OS=Homo sapiens OX=9606 GN=TIAL1 PE=1 SV=1	TIAL1
540000	5400000	4400000	2100000	1800000	860000	1700000	2000000	11	8	O60684	0.22676	Importin subunit alpha-7 OS=Homo sapiens OX=9606 GN=KPNA6 PE=1 SV=1	KPNA6
7100000	5900000	6100000	7400000	9300000	13000000	3900000	11000000	9	9	O43852	0.226808	Calumenin OS=Homo sapiens OX=9606 GN=CALU PE=1 SV=2	CALU
0	440000	0	430000	850000	920000	430000	0	2	2	Q658Y4	0.227153	Protein FAM91A1 OS=Homo sapiens OX=9606 GN=FAM91A1 PE=1 SV=3	FAM91A1
5100000	1700000	2300000	2900000	2200000	1500000	1900000	2300000	23	23	Q14203	0.22777	Dynactin subunit 1 OS=Homo sapiens OX=9606 GN=DCTN1 PE=1 SV=3	DCTN1
2300000	2600000	1900000	2900000	1400000	1400000	1100000	3100000	5	5	Q96C86	0.228258	m7GpppX diphosphatase OS=Homo sapiens OX=9606 GN=DCPS PE=1 SV=2	DCPS
490000	680000	600000	400000	2000000	590000	840000	580000	5	5	Q641Q2	0.228938	WASH complex subunit 2A OS=Homo sapiens OX=9606 GN=WASHC2A PE=1 SV=3	WASHC2A
5100000	6100000	8000000	4600000	8700000	5600000	6400000	14000000	15	14	P43034	0.229305	Platelet-activating factor acetylhydrolase IB subunit alpha OS=Homo sapiens OX=9606 GN=PAFAH1B1 PE=1 SV=2	PAFAH1B1
0	630000	650000	0	0	0	240000	0	1	1	O95218	0.229318	Zinc finger Ran-binding domain-containing protein 2 OS=Homo sapiens OX=9606 GN=ZRANB2 PE=1 SV=2	ZRANB2
2000000	2200000	1400000	3300000	3500000	5200000	2300000	2200000	4	4	P30048	0.229409	Thioredoxin-dependent peroxide reductase, mitochondrial OS=Homo sapiens OX=9606 GN=PRDX3 PE=1 SV=3	PRDX3
120000000	140000000	100000000	110000000	110000000	73000000	54000000	130000000	26	26	P15559	0.229523	NAD(P)H dehydrogenase [quinone] 1 OS=Homo sapiens OX=9606 GN=NQO1 PE=1 SV=1	NQO1
2400000	5300000	1600000	5100000	4200000	10000000	3700000	5600000	11	11	P06576	0.232407	ATP synthase subunit beta, mitochondrial OS=Homo sapiens OX=9606 GN=ATP5F1B PE=1 SV=3	ATP5F1B
0	0	0	0	1300000	330000	0	0	1	1	Q05519	0.233331	Serine/arginine-rich splicing factor 11 OS=Homo sapiens OX=9606 GN=SRSF11 PE=1 SV=1	SRSF11
0	0	0	0	0	0	180000	710000	1	1	C9J5N1	0.23345	PTGES3L-AARSD1 readthrough OS=Homo sapiens OX=9606 GN=PTGES3L-AARSD1 PE=1 SV=1	PTGES3L-AARSD1
370000	0	260000	840000	0	0	0	400000	4	1	D9J307	0.233722	HLA class I antigen OS=Homo sapiens OX=9606 GN=HLA-B PE=1 SV=1	HLA-B
2700000	3200000	3200000	1200000	2800000	0	1200000	2200000	4	4	E9PQY2	0.233863	Prefoldin subunit 4 OS=Homo sapiens OX=9606 GN=PFDN4 PE=1 SV=1	PFDN4
5200000	6800000	2700000	5600000	3600000	2800000	2000000	5700000	13	13	Q9UBE0	0.234317	SUMO-activating enzyme subunit 1 OS=Homo sapiens OX=9606 GN=SAE1 PE=1 SV=1	SAE1
0	0	0	0	1600000	400000	0	0	1	1	Q9Y3E0	0.234746	Vesicle transport protein GOT1B OS=Homo sapiens OX=9606 GN=GOLT1B PE=1 SV=1	GOLT1B
0	0	2900000	0	4800000	690000	790000	3100000	1	1	H7BZ14	0.234811	Peptidyl-prolyl cis-trans isomerase (Fragment) OS=Homo sapiens OX=9606 GN=PPIL3 PE=1 SV=1	PPIL3
740000	1900000	3500000	1100000	2200000	0	800000	0	2	2	P52630	0.235089	Signal transducer and activator of transcription 2 OS=Homo sapiens OX=9606 GN=STAT2 PE=1 SV=1	STAT2
5600000	8600000	1300000	7200000	5200000	250000	1700000	5000000	7	7	Q15181	0.235843	Inorganic pyrophosphatase OS=Homo sapiens OX=9606 GN=PPA1 PE=1 SV=2	PPA1
15000000	13000000	20000000	11000000	14000000	7600000	8000000	15000000	15	15	O14745	0.237184	Na(+)/H(+) exchange regulatory cofactor NHE-RF1 OS=Homo sapiens OX=9606 GN=SLC9A3R1 PE=1 SV=4	SLC9A3R1
23000000	16000000	19000000	18000000	25000000	18000000	21000000	23000000	67	67	P33176	0.237595	Kinesin-1 heavy chain OS=Homo sapiens OX=9606 GN=KIF5B PE=1 SV=1	KIF5B
0	0	460000	260000	680000	320000	1000000	0	2	2	Q92530	0.237635	Proteasome inhibitor PI31 subunit OS=Homo sapiens OX=9606 GN=PSMF1 PE=1 SV=2	PSMF1
1400000	940000	1500000	860000	1900000	610000	1900000	3500000	14	14	Q15021	0.238458	Condensin complex subunit 1 OS=Homo sapiens OX=9606 GN=NCAPD2 PE=1 SV=3	NCAPD2
12000000	19000000	14000000	12000000	25000000	13000000	13000000	32000000	2	2	P62273	0.23956	40S ribosomal protein S29 OS=Homo sapiens OX=9606 GN=RPS29 PE=1 SV=2	RPS29
0	0	0	0	1100000	260000	0	0	1	1	O75044	0.23987	SLIT-ROBO Rho GTPase-activating protein 2 OS=Homo sapiens OX=9606 GN=SRGAP2 PE=1 SV=3	SRGAP2
780000	290000	840000	770000	0	0	0	1100000	4	4	Q6FI81	0.240367	Anamorsin OS=Homo sapiens OX=9606 GN=CIAPIN1 PE=1 SV=2	CIAPIN1
7800000	10000000	5200000	6000000	12000000	8000000	7000000	10000000	20	20	O15355	0.241141	Protein phosphatase 1G OS=Homo sapiens OX=9606 GN=PPM1G PE=1 SV=1	PPM1G
1400000	1400000	920000	2300000	790000	2800000	2500000	2900000	4	4	O75436	0.241346	Vacuolar protein sorting-associated protein 26A OS=Homo sapiens OX=9606 GN=VPS26A PE=1 SV=2	VPS26A
0	0	340000	0	790000	0	0	890000	2	2	Q8IZP0	0.241419	Abl interactor 1 OS=Homo sapiens OX=9606 GN=ABI1 PE=1 SV=4	ABI1
20000000	15000000	14000000	11000000	11000000	10000000	11000000	16000000	20	20	Q9Y265	0.241614	RuvB-like 1 OS=Homo sapiens OX=9606 GN=RUVBL1 PE=1 SV=1	RUVBL1
17000000	14000000	15000000	10000000	6200000	11000000	9800000	16000000	20	20	Q9ULV4	0.241945	Coronin-1C OS=Homo sapiens OX=9606 GN=CORO1C PE=1 SV=1	CORO1C
	1600000	2700000	160000	2200000	1900000	2600000	2700000	15	15	Q13435	0.243392	Splicing factor 3B subunit 2 OS=Homo sapiens OX=9606 GN=SF3B2 PE=1 SV=2	SF3B2
830000	700000	780000	0	1500000	230000	980000	1400000	3	3	Q96IU4	0.243573	Protein ABHD14B OS=Homo sapiens OX=9606 GN=ABHD14B PE=1 SV=1	ABHD14B
1800000	1300000	1100000	950000	1800000	210000	620000	460000	3	3	F5H039	0.2437	Molybdopterin molybdenumtransferase OS=Homo sapiens OX=9606 GN=GPHN PE=1 SV=1	GPHN
68000000	66000000	44000000	33000000	52000000	34000000	41000000	35000000	39	39	O75083	0.244077	WD repeat-containing protein 1 OS=Homo sapiens OX=9606 GN=WDR1 PE=1 SV=4	WDR1
1500000	860000	1800000	1800000	3000000	1300000	1400000	2900000	26	26	J3KN16	0.245737	Proteasome adapter and scaffold protein ECM29 OS=Homo sapiens OX=9606 GN=ECPAS PE=1 SV=1	ECPAS
0	0	0	260000	0	850000	540000	0	2	2	O95352	0.246815	Ubiquitin-like modifier-activating enzyme ATG7 OS=Homo sapiens OX=9606 GN=ATG7 PE=1 SV=1	ATG7
88000	350000	1200000	0	210000	0	0	0	3	3	Q15555	0.2476	Microtubule-associated protein RP/EB family member 2 OS=Homo sapiens OX=9606 GN=MAPRE2 PE=1 SV=1	MAPRE2
2400000	1100000	1200000	12000000	1400000	270000	700000	850000	5	5	A0A3B3ITT5	0.24821	60S ribosomal protein L29 OS=Homo sapiens OX=9606 GN=RPL29 PE=1 SV=1	RPL29
0	0	0	83000	0	200000	190000	0	2	2	Q96JP5	0.248282	E3 ubiquitin-protein ligase ZFP91 OS=Homo sapiens OX=9606 GN=ZFP91 PE=1 SV=1	ZFP91
820000	2800000	2500000	750000	4300000	1700000	1600000	3800000	2	2	P36405	0.248296	ADP-ribosylation factor-like protein 3 OS=Homo sapiens OX=9606 GN=ARL3 PE=1 SV=2	ARL3
2400000	1000000	1600000	1600000	0	0	230000	2700000	9	2	P61254	0.248524	60S ribosomal protein L26 OS=Homo sapiens OX=9606 GN=RPL26 PE=1 SV=1	RPL26
550000	550000	0	1500000	0	600000	250000	0	1	1	P35250	0.24855	Replication factor C subunit 2 OS=Homo sapiens OX=9606 GN=RFC2 PE=1 SV=3	RFC2
750000	0	850000	0	0	0	88000	280000	4	4	Q5T1Z8	0.248556	Pumilio homolog 1 OS=Homo sapiens OX=9606 GN=PUM1 PE=1 SV=1	PUM1
1500000	1900000	1400000	2100000	2000000	2200000	1500000	3000000	4	4	P28289	0.24948	Tropomodulin-1 OS=Homo sapiens OX=9606 GN=TMOD1 PE=1 SV=1	TMOD1
0	0	0	0	520000	0	110000	0	2	2	B7WPE2	0.249639	Echinoderm microtubule associated protein like 3, isoform CRA_e OS=Homo sapiens OX=9606 GN=EML3 PE=1 SV=1	EML3
0	1700000	2700000	0	3200000	990000	1800000	2600000	4	1	P84085	0.249801	ADP-ribosylation factor 5 OS=Homo sapiens OX=9606 GN=ARF5 PE=1 SV=2	ARF5
1500000	630000	1000000	2000000	1800000	3600000	1900000	1000000	8	8	Q99714	0.250316	3-hydroxyacyl-CoA dehydrogenase type-2 OS=Homo sapiens OX=9606 GN=HSD17B10 PE=1 SV=3	HSD17B10
0	2200000	460000	0	0	0	0	0	2	2	Q9BQA1	0.250633	Methylosome protein 50 OS=Homo sapiens OX=9606 GN=WDR77 PE=1 SV=1	WDR77
5600000	400000	4900000	0	1300000	0	0	1800000	2	2	G3V1A6	0.251592	Gasdermin domain containing 1, isoform CRA_d OS=Homo sapiens OX=9606 GN=GSDMD PE=1 SV=1	GSDMD
0	0	0	0	630000	0	130000	0	1	1	Q15750	0.251753	TGF-beta-activated kinase 1 and MAP3K7-binding protein 1 OS=Homo sapiens OX=9606 GN=TAB1 PE=1 SV=1	TAB1
0	0	0	0	0	0	140000	680000	1	1	P53990	0.251944	IST1 homolog OS=Homo sapiens OX=9606 GN=IST1 PE=1 SV=1	IST1
0	360000	840000	0	0	0	0	170000	2	2	A6NEM2	0.25263	Host cell factor 1 OS=Homo sapiens OX=9606 GN=HCFC1 PE=1 SV=2	HCFC1
1300000000	360000000	880000000	1000000000	750000000	250000000	550000000	810000000	22	22	P04792	0.252684	Heat shock protein beta-1 OS=Homo sapiens OX=9606 GN=HSPB1 PE=1 SV=2	HSPB1
2100000	1700000	2800000	1800000	2300000	0	1500000	1800000	6	6	P53992	0.253098	Protein transport protein Sec24C OS=Homo sapiens OX=9606 GN=SEC24C PE=1 SV=3	SEC24C
0	0	0	660000	0	650000	340000	1700000	4	1	A0A1B0GUL7	0.254351	Protein kinase domain-containing protein OS=Homo sapiens OX=9606 PE=1 SV=1
1200000	660000	4800000	0	3600000	2100000	1900000	8700000	2	2	Q7L1Q6	0.255294	Basic leucine zipper and W2 domain-containing protein 1 OS=Homo sapiens OX=9606 GN=BZW1 PE=1 SV=1	BZW1
16000000	13000000	8800000	11000000	18000000	10000000	18000000	15000000	21	21	G3V180	0.256011	Dipeptidyl peptidase 3 OS=Homo sapiens OX=9606 GN=DPP3 PE=1 SV=1	DPP3
0	600000	0	0	540000	0	420000	710000	3	1	D6RDG3	0.256027	Transcription factor BTF3 (Fragment) OS=Homo sapiens OX=9606 GN=BTF3 PE=1 SV=3	BTF3
0	0	0	0	310000	1600000	0	0	4	4	P31040	0.25699	Succinate dehydrogenase [ubiquinone] flavoprotein subunit, mitochondrial OS=Homo sapiens OX=9606 GN=SDHA PE=1 SV=2	SDHA
4900000	1500000	1400000	2600000	2500000	710000	1500000	1200000	8	8	P02794	0.257298	Ferritin heavy chain OS=Homo sapiens OX=9606 GN=FTH1 PE=1 SV=2	FTH1
1000000	1300000	1800000	1500000	0	670000	0	2200000	3	3	Q96B36	0.257384	Proline-rich AKT1 substrate 1 OS=Homo sapiens OX=9606 GN=AKT1S1 PE=1 SV=1	AKT1S1
1500000	3000000	5600000	0	7800000	2900000	1800000	7200000	5	5	P30419	0.2587	Glycylpeptide N-tetradecanoyltransferase 1 OS=Homo sapiens OX=9606 GN=NMT1 PE=1 SV=2	NMT1
20000000	4600000	6000000	3400000	0	0	3000000	9000000	1	1	P53999	0.259123	Activated RNA polymerase II transcriptional coactivator p15 OS=Homo sapiens OX=9606 GN=SUB1 PE=1 SV=3	SUB1
450000	480000	0	1100000	700000	1100000	400000	1400000	3	3	P04181	0.259551	Ornithine aminotransferase, mitochondrial OS=Homo sapiens OX=9606 GN=OAT PE=1 SV=1	OAT
5000000	8000000	9100000	11000000	12000000	7300000	9400000	14000000	5	5	K7ELC7	0.26023	60S ribosomal protein L27 (Fragment) OS=Homo sapiens OX=9606 GN=RPL27 PE=1 SV=1	RPL27
3200000	3100000	2600000	3600000	3400000	2200000	1900000	3000000	6	6	P29218	0.261696	Inositol monophosphatase 1 OS=Homo sapiens OX=9606 GN=IMPA1 PE=1 SV=1	IMPA1
220000	370000	150000	270000	370000	0	150000	0	2	2	O94763	0.261926	Unconventional prefoldin RPB5 interactor 1 OS=Homo sapiens OX=9606 GN=URI1 PE=1 SV=3	URI1
13000000	7600000	8000000	7200000	9200000	8900000	14000000	13000000	34	34	P33993	0.263035	DNA replication licensing factor MCM7 OS=Homo sapiens OX=9606 GN=MCM7 PE=1 SV=4	MCM7
37000000	26000000	36000000	28000000	29000000	26000000	26000000	31000000	66	62	P34932	0.26321	Heat shock 70 kDa protein 4 OS=Homo sapiens OX=9606 GN=HSPA4 PE=1 SV=4	HSPA4
110000000	84000000	100000000	82000000	120000000	91000000	100000000	110000000	53	53	P22314	0.265348	Ubiquitin-like modifier-activating enzyme 1 OS=Homo sapiens OX=9606 GN=UBA1 PE=1 SV=3	UBA1
24000000	18000000	21000000	12000000	11000000	7200000	13000000	23000000	14	14	P25787	0.265436	Proteasome subunit alpha type-2 OS=Homo sapiens OX=9606 GN=PSMA2 PE=1 SV=2	PSMA2
0	760000	910000	1800000	240000	500000	0	750000	2	2	Q8NEZ5	0.265511	F-box only protein 22 OS=Homo sapiens OX=9606 GN=FBXO22 PE=1 SV=1	FBXO22
0	520000	920000	430000	380000	0	410000	0	15	3	Q5VWC4	0.266846	26S proteasome non-ATPase regulatory subunit 4 OS=Homo sapiens OX=9606 GN=PSMD4 PE=1 SV=1	PSMD4
0	0	1000000	550000	0	0	0	310000	2	2	Q6YP21	0.268004	Kynurenine--oxoglutarate transaminase 3 OS=Homo sapiens OX=9606 GN=KYAT3 PE=1 SV=1	KYAT3
1300000	2000000	2500000	2000000	2600000	2200000	1700000	3700000	5	5	Q9H488	0.268056	GDP-fucose protein O-fucosyltransferase 1 OS=Homo sapiens OX=9606 GN=POFUT1 PE=1 SV=1	POFUT1
3200000	850000	7300000	4200000	9100000	4000000	4200000	7100000	4	4	P61088	0.268213	Ubiquitin-conjugating enzyme E2 N OS=Homo sapiens OX=9606 GN=UBE2N PE=1 SV=1	UBE2N
4200000	4400000	4100000	4400000	4600000	2200000	2500000	4600000	13	13	Q5TH30	0.268866	NDRG family member 3, isoform CRA_c OS=Homo sapiens OX=9606 GN=NDRG3 PE=1 SV=1	NDRG3
410000	210000	0	0	300000	1400000	270000	150000	6	6	Q16666	0.26902	Gamma-interferon-inducible protein 16 OS=Homo sapiens OX=9606 GN=IFI16 PE=1 SV=3	IFI16
2700000	2700000	3800000	3200000	2100000	2600000	890000	3700000	7	7	P00966	0.269221	Argininosuccinate synthase OS=Homo sapiens OX=9606 GN=ASS1 PE=1 SV=2	ASS1
29000000	21000000	21000000	21000000	23000000	14000000	15000000	24000000	14	14	O14818	0.269903	Proteasome subunit alpha type-7 OS=Homo sapiens OX=9606 GN=PSMA7 PE=1 SV=1	PSMA7
3800000	8500000	3700000	7600000	12000000	4400000	8400000	8500000	13	10	P47755	0.270207	F-actin-capping protein subunit alpha-2 OS=Homo sapiens OX=9606 GN=CAPZA2 PE=1 SV=3	CAPZA2
2400000	1300000	2600000	2800000	2700000	1900000	3100000	4500000	8	8	Q12765	0.270671	Secernin-1 OS=Homo sapiens OX=9606 GN=SCRN1 PE=1 SV=2	SCRN1
20000000	17000000	19000000	22000000	23000000	18000000	22000000	45000000	17	17	Q99536	0.270829	Synaptic vesicle membrane protein VAT-1 homolog OS=Homo sapiens OX=9606 GN=VAT1 PE=1 SV=2	VAT1
560000	1000000	290000	300000	310000	150000	400000	430000	2	2	P35249	0.27217	Replication factor C subunit 4 OS=Homo sapiens OX=9606 GN=RFC4 PE=1 SV=2	RFC4
3200000	2400000	840000	2600000	2700000	390000	930000	1600000	7	7	Q9NPQ8	0.272304	Synembryn-A OS=Homo sapiens OX=9606 GN=RIC8A PE=1 SV=3	RIC8A
0	550000	1400000	0	310000	0	0	0	2	2	P18754	0.272747	Regulator of chromosome condensation OS=Homo sapiens OX=9606 GN=RCC1 PE=1 SV=1	RCC1
0	0	0	0	330000	0	0	2100000	2	2	P39748	0.27305	Flap endonuclease 1 OS=Homo sapiens OX=9606 GN=FEN1 PE=1 SV=1	FEN1
840000	0	0	1100000	0	0	460000	0	1	1	L0R6Q1	0.273954	SLC35A4 upstream open reading frame protein OS=Homo sapiens OX=9606 GN=SLC35A4 PE=3 SV=1	SLC35A4
19000000	14000000	14000000	14000000	15000000	9100000	11000000	16000000	101	101	Q01082	0.274138	Spectrin beta chain, non-erythrocytic 1 OS=Homo sapiens OX=9606 GN=SPTBN1 PE=1 SV=2	SPTBN1
1100000	2400000	1500000	180000	5000000	940000	1100000	3300000	4	4	Q9BYN0	0.274296	Sulfiredoxin-1 OS=Homo sapiens OX=9606 GN=SRXN1 PE=1 SV=2	SRXN1
0	270000000	0	170000000	190000000	160000000	180000000	240000000	1	1	H0YAR3	0.275962	DNA topoisomerase I, mitochondrial (Fragment) OS=Homo sapiens OX=9606 GN=TOP1MT PE=1 SV=1	TOP1MT
39000000	41000000	34000000	37000000	72000000	28000000	45000000	50000000	65	50	P26038	0.276473	Moesin OS=Homo sapiens OX=9606 GN=MSN PE=1 SV=3	MSN
25000000	19000000	29000000	20000000	10000000	16000000	18000000	28000000	13	13	P62081	0.278236	40S ribosomal protein S7 OS=Homo sapiens OX=9606 GN=RPS7 PE=1 SV=1	RPS7
4800000	4700000	4500000	4900000	6800000	4500000	4100000	7600000	10	1	E9PL71	0.27886	Elongation factor 1-delta (Fragment) OS=Homo sapiens OX=9606 GN=EEF1D PE=1 SV=1	EEF1D
4000000	2600000	3000000	2500000	2500000	1200000	1600000	3700000	8	8	P46779	0.279326	60S ribosomal protein L28 OS=Homo sapiens OX=9606 GN=RPL28 PE=1 SV=3	RPL28
920000	780000	730000	1600000	1800000	1700000	960000	1000000	5	5	Q9BSJ8	0.279623	Extended synaptotagmin-1 OS=Homo sapiens OX=9606 GN=ESYT1 PE=1 SV=1	ESYT1
5200000	5200000	4000000	2200000	2500000	2800000	3000000	4400000	14	14	Q13098	0.281724	COP9 signalosome complex subunit 1 OS=Homo sapiens OX=9606 GN=GPS1 PE=1 SV=4	GPS1
0	0	0	570000	660000	2700000	210000	0	5	5	Q9HAV7	0.281734	GrpE protein homolog 1, mitochondrial OS=Homo sapiens OX=9606 GN=GRPEL1 PE=1 SV=2	GRPEL1
5100000	6100000	4100000	6200000	6500000	2800000	1200000	5000000	8	8	Q9NYL9	0.28248	Tropomodulin-3 OS=Homo sapiens OX=9606 GN=TMOD3 PE=1 SV=1	TMOD3
5000000	4000000	3000000	2400000	3400000	1600000	3700000	2100000	18	11	E7EVH7	0.282636	Kinesin light chain OS=Homo sapiens OX=9606 PE=3 SV=1
1400000	770000	1100000	1100000	2200000	970000	760000	4000000	8	8	P78344	0.282961	Eukaryotic translation initiation factor 4 gamma 2 OS=Homo sapiens OX=9606 GN=EIF4G2 PE=1 SV=1	EIF4G2
12000000	11000000	9700000	11000000	11000000	7400000	6900000	12000000	19	19	Q99426	0.284158	Tubulin-folding cofactor B OS=Homo sapiens OX=9606 GN=TBCB PE=1 SV=2	TBCB
0	0	0	0	0	2100000	0		3	3	P10515	0.285591	Dihydrolipoyllysine-residue acetyltransferase component of pyruvate dehydrogenase complex, mitochondrial OS=Homo sapiens OX=9606 GN=DLAT PE=1 SV=3	DLAT
0	0	0	0	0	370000	0		6	1	Q15418	0.285591	Ribosomal protein S6 kinase alpha-1 OS=Homo sapiens OX=9606 GN=RPS6KA1 PE=1 SV=2	RPS6KA1
0	190000	2200000	2300000	5000000	0	2600000	2700000	3	3	P30626	0.285753	Sorcin OS=Homo sapiens OX=9606 GN=SRI PE=1 SV=1	SRI
610000	2100000	800000	820000	610000	0	1000000	820000	8	8	Q99615	0.286112	DnaJ homolog subfamily C member 7 OS=Homo sapiens OX=9606 GN=DNAJC7 PE=1 SV=2	DNAJC7
570000	410000	620000	560000	820000	430000	740000	620000	3	3	O75348	0.286226	V-type proton ATPase subunit G 1 OS=Homo sapiens OX=9606 GN=ATP6V1G1 PE=1 SV=3	ATP6V1G1
140000	0	0	0	0	2200000	400000	0	7	7	P49748	0.286967	Very long-chain specific acyl-CoA dehydrogenase, mitochondrial OS=Homo sapiens OX=9606 GN=ACADVL PE=1 SV=1	ACADVL
8500000	4600000	5600000	3000000	4400000	3100000	4100000	4500000	9	9	P10155	0.28755	60 kDa SS-A/Ro ribonucleoprotein OS=Homo sapiens OX=9606 GN=RO60 PE=1 SV=2	RO60
1100000	1200000	0	550000	3000000	0	1100000	2000000	3	3	Q8TAT6	0.287958	Nuclear protein localization protein 4 homolog OS=Homo sapiens OX=9606 GN=NPLOC4 PE=1 SV=3	NPLOC4
23000000	19000000	20000000	17000000	25000000	18000000	22000000	23000000	34	32	Q9Y678	0.288186	Coatomer subunit gamma-1 OS=Homo sapiens OX=9606 GN=COPG1 PE=1 SV=1	COPG1
7900000	6300000	5900000	9000000	6500000	640000	6200000	7700000	9	9	P80723	0.288407	Brain acid soluble protein 1 OS=Homo sapiens OX=9606 GN=BASP1 PE=1 SV=2	BASP1
230000	560000	0	220000	0	480000	690000	860000	1	1	Q9BWU0	0.288551	Kanadaptin OS=Homo sapiens OX=9606 GN=SLC4A1AP PE=1 SV=1	SLC4A1AP
16000000	21000000	23000000	12000000	15000000	11000000	6900000	21000000	13	13	P51858	0.289766	Hepatoma-derived growth factor OS=Homo sapiens OX=9606 GN=HDGF PE=1 SV=1	HDGF
2800000	3200000	1300000	3400000	3200000	1700000	1200000	1600000	5	5	P00367	0.290058	Glutamate dehydrogenase 1, mitochondrial OS=Homo sapiens OX=9606 GN=GLUD1 PE=1 SV=2	GLUD1
13000000	23000000	20000000	5900000	25000000	14000000	16000000	37000000	53	53	Q14247	0.290083	Src substrate cortactin OS=Homo sapiens OX=9606 GN=CTTN PE=1 SV=2	CTTN
0	370000	0	0	1300000	0	0	560000	1	1	A0A0C4DFX9	0.290815	Negative elongation factor A OS=Homo sapiens OX=9606 GN=NELFA PE=1 SV=1	NELFA
3500000	4600000	3800000	3500000	5000000	3200000	4500000	5000000	10	10	Q14444	0.292259	Caprin-1 OS=Homo sapiens OX=9606 GN=CAPRIN1 PE=1 SV=2	CAPRIN1
1600000	1300000	1000000	1300000	3600000	2600000	2600000	0	2	2	B8ZZA8	0.292421	Glutaminase kidney isoform, mitochondrial OS=Homo sapiens OX=9606 GN=GLS PE=1 SV=1	GLS
740000	0	0	0	240000	0	740000	1600000	2	2	P09132	0.29297	Signal recognition particle 19 kDa protein OS=Homo sapiens OX=9606 GN=SRP19 PE=1 SV=3	SRP19
590000	950000	880000	0	5600000	410000	1600000	510000	5	5	A0A0U1RRM6	0.29391	Protein enabled homolog OS=Homo sapiens OX=9606 GN=ENAH PE=1 SV=1	ENAH
2900000	2100000	1800000	1200000	3800000	1200000	3000000	3000000	3	3	O75608	0.295023	Acyl-protein thioesterase 1 OS=Homo sapiens OX=9606 GN=LYPLA1 PE=1 SV=1	LYPLA1
4800000	3700000	2500000	1200000	2500000	1900000	1600000	2500000	11	11	Q08209	0.295422	Serine/threonine-protein phosphatase 2B catalytic subunit alpha isoform OS=Homo sapiens OX=9606 GN=PPP3CA PE=1 SV=1	PPP3CA
18000000	11000000	20000000	18000000	12000000	9600000	3800000	22000000	12	12	Q9BWD1	0.295712	Acetyl-CoA acetyltransferase, cytosolic OS=Homo sapiens OX=9606 GN=ACAT2 PE=1 SV=2	ACAT2
0	150000	110000	0	140000	0	140000	420000	2	2	P63172	0.295912	Dynein light chain Tctex-type 1 OS=Homo sapiens OX=9606 GN=DYNLT1 PE=1 SV=1	DYNLT1
8800000	6300000	11000000	9800000	10000000	4700000	0	9600000	2	2	O60925	0.300387	Prefoldin subunit 1 OS=Homo sapiens OX=9606 GN=PFDN1 PE=1 SV=2	PFDN1
13000000	5400000	0	0	0	580000	3400000	0	1	1	Q9P225	0.300392	Dynein heavy chain 2, axonemal OS=Homo sapiens OX=9606 GN=DNAH2 PE=1 SV=3	DNAH2
8300000	7400000	3900000	3600000	5400000	3500000	3700000	4800000	6	6	Q86X55	0.301072	Histone-arginine methyltransferase CARM1 OS=Homo sapiens OX=9606 GN=CARM1 PE=1 SV=3	CARM1
4400000	2400000	2900000	3300000	3700000	1600000	1900000	2900000	36	36	Q15075	0.301518	Early endosome antigen 1 OS=Homo sapiens OX=9606 GN=EEA1 PE=1 SV=2	EEA1
220000	620000	380000	0	0	590000	760000	1000000	5	5	Q9UKX7	0.301667	Nuclear pore complex protein Nup50 OS=Homo sapiens OX=9606 GN=NUP50 PE=1 SV=2	NUP50
4000000	2100000	3000000	3300000	2600000	1900000	2200000	3400000	5	5	P49593	0.303055	Protein phosphatase 1F OS=Homo sapiens OX=9606 GN=PPM1F PE=1 SV=3	PPM1F
38000000	43000000	44000000	22000000	31000000	22000000	25000000	40000000	31	28	A0A1C7CYX9	0.304179	Dihydropyrimidinase-related protein 2 OS=Homo sapiens OX=9606 GN=DPYSL2 PE=1 SV=1	DPYSL2
38000000	43000000	44000000	41000000	38000000	24000000	30000000	49000000	19	12	P67809	0.304389	Y-box-binding protein 1 OS=Homo sapiens OX=9606 GN=YBX1 PE=1 SV=3	YBX1
0	590000	0	0	0	350000	520000	620000	1	1	Q9BRT3	0.305103	Migration and invasion enhancer 1 OS=Homo sapiens OX=9606 GN=MIEN1 PE=1 SV=1	MIEN1
650000	540000	0	0	0	330000	0	0	1	1	Q5GLZ8	0.305307	Probable E3 ubiquitin-protein ligase HERC4 OS=Homo sapiens OX=9606 GN=HERC4 PE=1 SV=1	HERC4
1500000	5000000	6500000	430000	5900000	950000	7900000	8800000	13	13	Q9HB71	0.306513	Calcyclin-binding protein OS=Homo sapiens OX=9606 GN=CACYBP PE=1 SV=2	CACYBP
1400000	3400000	5100000	1500000	8600000	1500000	3600000	5500000	15	13	Q04637	0.306586	Eukaryotic translation initiation factor 4 gamma 1 OS=Homo sapiens OX=9606 GN=EIF4G1 PE=1 SV=4	EIF4G1
2100000	680000	940000	1400000	2800000	1600000	1200000	1600000	3	3	A6NIZ1	0.306866	Ras-related protein Rap-1b-like protein OS=Homo sapiens OX=9606 PE=2 SV=1
71000000	73000000	44000000	39000000	49000000	48000000	37000000	51000000	29	29	P27797	0.307369	Calreticulin OS=Homo sapiens OX=9606 GN=CALR PE=1 SV=1	CALR
0	710000	1600000	0	1900000	1100000	630000	790000	8	8	Q96C19	0.307603	EF-hand domain-containing protein D2 OS=Homo sapiens OX=9606 GN=EFHD2 PE=1 SV=1	EFHD2
850000	760000	1100000	1400000	0	0	0	1900000	3	3	P31350	0.308118	Ribonucleoside-diphosphate reductase subunit M2 OS=Homo sapiens OX=9606 GN=RRM2 PE=1 SV=1	RRM2
2800000	3800000	2900000	1900000	3600000	4400000	2000000	4500000	9	9	Q96KP4	0.308271	Cytosolic non-specific dipeptidase OS=Homo sapiens OX=9606 GN=CNDP2 PE=1 SV=2	CNDP2
54000000	61000000	56000000	28000000	43000000	45000000	31000000	44000000	37	29	P30101	0.30854	Protein disulfide-isomerase A3 OS=Homo sapiens OX=9606 GN=PDIA3 PE=1 SV=4	PDIA3
2000000	1800000	4000000	2000000	5700000	3600000	1800000	3000000	5	5	O43765	0.308753	Small glutamine-rich tetratricopeptide repeat-containing protein alpha OS=Homo sapiens OX=9606 GN=SGTA PE=1 SV=1	SGTA
0	0	530000	380000	250000	0	0	0	1	1	E5RG17	0.309488	Putative deoxyribonuclease TATDN1 (Fragment) OS=Homo sapiens OX=9606 GN=TATDN1 PE=1 SV=1	TATDN1
890000	1400000	2700000	7800000	660000	1200000	1200000	2500000	7	7	Q9Y570	0.30952	Protein phosphatase methylesterase 1 OS=Homo sapiens OX=9606 GN=PPME1 PE=1 SV=3	PPME1
21000000	13000000	19000000	15000000	16000000	7700000	9100000	20000000	5	5	P46776	0.310281	60S ribosomal protein L27a OS=Homo sapiens OX=9606 GN=RPL27A PE=1 SV=2	RPL27A
480000	0	0	730000	0	190000	0	180000	2	2	P17480	0.31054	Nucleolar transcription factor 1 OS=Homo sapiens OX=9606 GN=UBTF PE=1 SV=1	UBTF
26000000	24000000	21000000	23000000	13000000	12000000	13000000	33000000	32	32	P36578	0.310684	60S ribosomal protein L4 OS=Homo sapiens OX=9606 GN=RPL4 PE=1 SV=5	RPL4
1600000	2700000	2500000	270000	4200000	1600000	2000000	2800000	14	14	O14974	0.3107	Protein phosphatase 1 regulatory subunit 12A OS=Homo sapiens OX=9606 GN=PPP1R12A PE=1 SV=1	PPP1R12A
4000000	5200000	3600000	4100000	4300000	2800000	2700000	4500000	4	4	F8W727	0.311636	60S ribosomal protein L32 OS=Homo sapiens OX=9606 GN=RPL32 PE=1 SV=1	RPL32
130000	1100000	3000000	0	1600000	1600000	1400000	3200000	8	8	Q92734	0.312484	Protein TFG OS=Homo sapiens OX=9606 GN=TFG PE=1 SV=2	TFG
12000000	9000000	7800000	8300000	8500000	9900000	11000000	16000000	30	30	P53618	0.312962	Coatomer subunit beta OS=Homo sapiens OX=9606 GN=COPB1 PE=1 SV=3	COPB1
1600000	0	570000	0	0	0	0	440000	1	1	Q9UMX5	0.31323	Neudesin OS=Homo sapiens OX=9606 GN=NENF PE=1 SV=1	NENF
1100000	2200000	2700000	600000	3600000	1100000	1500000	4800000	10	10	Q8WX93	0.313865	Palladin OS=Homo sapiens OX=9606 GN=PALLD PE=1 SV=3	PALLD
4900000	130000	5500000	0	0	2500000	0	1000000	14	2	Q14240	0.3143	Eukaryotic initiation factor 4A-II OS=Homo sapiens OX=9606 GN=EIF4A2 PE=1 SV=2	EIF4A2
1100000	990000	190000	0	540000	380000	0	0	2	2	K7EIK7	0.314374	Echinoderm microtubule-associated protein-like 2 OS=Homo sapiens OX=9606 GN=EML2 PE=1 SV=1	EML2
2100000	1400000	1600000	720000	1700000	480000	710000	1200000	11	11	A0A669KBG8	0.31441	Golgi-specific brefeldin A-resistance guanine nucleotide exchange factor 1 OS=Homo sapiens OX=9606 GN=GBF1 PE=4 SV=1	GBF1
4000000	3600000	3500000	4200000	4300000	5900000	2300000	10000000	5	5	P55735	0.315026	Protein SEC13 homolog OS=Homo sapiens OX=9606 GN=SEC13 PE=1 SV=3	SEC13
900000	1100000	1300000	780000	440000	1000000	460000	1200000	10	10	O15061	0.315057	Synemin OS=Homo sapiens OX=9606 GN=SYNM PE=1 SV=2	SYNM
3000000	1900000	1900000	1600000	4500000	1500000	1700000	4800000	4	3	Q96K17	0.31536	Transcription factor BTF3 homolog 4 OS=Homo sapiens OX=9606 GN=BTF3L4 PE=1 SV=1	BTF3L4
0	300000	0	0	1100000	0	0	380000	1	1	Q96AG4	0.316362	Leucine-rich repeat-containing protein 59 OS=Homo sapiens OX=9606 GN=LRRC59 PE=1 SV=1	LRRC59
6600000	6800000	0	2900000	9500000	5300000	2500000	9200000	21	1	B7Z645	0.316794	Heterogeneous nuclear ribonucleoprotein Q OS=Homo sapiens OX=9606 GN=SYNCRIP PE=1 SV=1	SYNCRIP
2900000	5000000	4600000	3000000	3400000	870000	1500000	5000000	11	11	O00625	0.316804	Pirin OS=Homo sapiens OX=9606 GN=PIR PE=1 SV=1	PIR
2000000	1600000	790000	900000	2600000	3500000	1500000	670000	13	13	P13674	0.317657	Prolyl 4-hydroxylase subunit alpha-1 OS=Homo sapiens OX=9606 GN=P4HA1 PE=1 SV=2	P4HA1
2100000	0	1400000	1300000	910000	470000	0	1200000	4	4	P05556	0.318523	Integrin beta-1 OS=Homo sapiens OX=9606 GN=ITGB1 PE=1 SV=2	ITGB1
300000	200000	0	0	0	0	0	140000	1	1	P49407	0.318593	Beta-arrestin-1 OS=Homo sapiens OX=9606 GN=ARRB1 PE=1 SV=2	ARRB1
1200000	550000	330000	260000	2300000	410000	0	2700000	3	2	Q16629	0.318717	Serine/arginine-rich splicing factor 7 OS=Homo sapiens OX=9606 GN=SRSF7 PE=1 SV=1	SRSF7
14000000	6400000	12000000	10000000	17000000	8800000	10000000	21000000	31	31	P41252	0.320072	Isoleucine--tRNA ligase, cytoplasmic OS=Homo sapiens OX=9606 GN=IARS1 PE=1 SV=2	IARS1
0	170000	250000	0	120000	0	0	0	1	1	Q71RC2	0.32251	La-related protein 4 OS=Homo sapiens OX=9606 GN=LARP4 PE=1 SV=3	LARP4
970000	870000	720000	570000	820000	470000	860000	250000	2	2	Q92696	0.324604	Geranylgeranyl transferase type-2 subunit alpha OS=Homo sapiens OX=9606 GN=RABGGTA PE=1 SV=2	RABGGTA
120000000	110000000	110000000	90000000	160000000	110000000	110000000	110000000	80	52	P07900	0.324981	Heat shock protein HSP 90-alpha OS=Homo sapiens OX=9606 GN=HSP90AA1 PE=1 SV=5	HSP90AA1
3600000	210000	1200000	1500000	0	160000	0	2400000	2	2	Q9H993	0.326315	Damage-control phosphatase ARMT1 OS=Homo sapiens OX=9606 GN=ARMT1 PE=1 SV=1	ARMT1
120000000	130000000	110000000	100000000	180000000	110000000	90000000	190000000	34	34	P00338	0.32712	L-lactate dehydrogenase A chain OS=Homo sapiens OX=9606 GN=LDHA PE=1 SV=2	LDHA
1100000	560000	710000	0	490000	710000	1200000	1200000	2	2	Q3LXA3	0.329458	Triokinase/FMN cyclase OS=Homo sapiens OX=9606 GN=TKFC PE=1 SV=2	TKFC
0	420000	0	0	1500000	240000	200000	0	1	1	Q86V48	0.329479	Leucine zipper protein 1 OS=Homo sapiens OX=9606 GN=LUZP1 PE=1 SV=2	LUZP1
4800000	3900000	6200000	1200000	2700000	2700000	3000000	3200000	7	7	K7ELC2	0.329785	40S ribosomal protein S15 OS=Homo sapiens OX=9606 GN=RPS15 PE=1 SV=1	RPS15
1200000	840000	490000	840000	1100000	1800000	1100000	590000	7	7	Q32P28	0.32986	Prolyl 3-hydroxylase 1 OS=Homo sapiens OX=9606 GN=P3H1 PE=1 SV=2	P3H1
3700000	2100000	2000000	3200000	2400000	1300000	0	3600000	2	2	P62310	0.330898	U6 snRNA-associated Sm-like protein LSm3 OS=Homo sapiens OX=9606 GN=LSM3 PE=1 SV=2	LSM3
91000000	63000000	73000000	72000000	110000000	61000000	71000000	130000000	177	159	Q14315	0.33129	Filamin-C OS=Homo sapiens OX=9606 GN=FLNC PE=1 SV=3	FLNC
1400000	1000000	1300000	1500000	3000000	1200000	1100000	1800000	5	5	O14617	0.33158	AP-3 complex subunit delta-1 OS=Homo sapiens OX=9606 GN=AP3D1 PE=1 SV=1	AP3D1
23000000	26000000	34000000	17000000	12000000	17000000	15000000	32000000	29	29	P05455	0.331968	Lupus La protein OS=Homo sapiens OX=9606 GN=SSB PE=1 SV=2	SSB
440000	2200000	1800000	1200000	2000000	2600000	1000000	2200000	2	2	P62306	0.332562	Small nuclear ribonucleoprotein F OS=Homo sapiens OX=9606 GN=SNRPF PE=1 SV=1	SNRPF
3200000	4300000	2800000	3800000	3100000	2500000	2100000	4100000	6	6	P53004	0.332847	Biliverdin reductase A OS=Homo sapiens OX=9606 GN=BLVRA PE=1 SV=2	BLVRA
1300000	660000	1400000	880000	1300000	400000	450000	930000	9	9	G3V1L9	0.33319	Tight junction protein 1 (Zona occludens 1), isoform CRA_a OS=Homo sapiens OX=9606 GN=TJP1 PE=1 SV=1	TJP1
10000000	13000000	18000000	4800000	15000000	9600000	15000000	22000000	9	8	P60953	0.333274	Cell division control protein 42 homolog OS=Homo sapiens OX=9606 GN=CDC42 PE=1 SV=2	CDC42
1300000	0	850000	1300000	0	1700000	1700000	2800000	4	4	O15143	0.333826	Actin-related protein 2/3 complex subunit 1B OS=Homo sapiens OX=9606 GN=ARPC1B PE=1 SV=3	ARPC1B
41000000	32000000	39000000	31000000	34000000	22000000	25000000	41000000	10	10	P30050	0.333973	60S ribosomal protein L12 OS=Homo sapiens OX=9606 GN=RPL12 PE=1 SV=1	RPL12
19000000	17000000	22000000	21000000	13000000	8500000	13000000	27000000	15	15	P31153	0.33427	S-adenosylmethionine synthase isoform type-2 OS=Homo sapiens OX=9606 GN=MAT2A PE=1 SV=1	MAT2A
1300000	0	1400000	790000	970000	1000000	1200000	2000000	4	4	P18077	0.335056	60S ribosomal protein L35a OS=Homo sapiens OX=9606 GN=RPL35A PE=1 SV=2	RPL35A
25000000	18000000	22000000	13000000	19000000	15000000	12000000	19000000	12	12	Q04760	0.335672	Lactoylglutathione lyase OS=Homo sapiens OX=9606 GN=GLO1 PE=1 SV=4	GLO1
1200000	1600000	390000	940000	650000	540000	1100000	660000	6	6	Q13620	0.336111	Cullin-4B OS=Homo sapiens OX=9606 GN=CUL4B PE=1 SV=4	CUL4B
0	1500000	1500000	0	1900000	820000	710000	1800000	1	1	Q96HQ2	0.337773	CDKN2AIP N-terminal-like protein OS=Homo sapiens OX=9606 GN=CDKN2AIPNL PE=1 SV=1	CDKN2AIPNL
680000	550000	660000	830000	470000	630000	390000	790000	3	3	Q02818	0.338346	Nucleobindin-1 OS=Homo sapiens OX=9606 GN=NUCB1 PE=1 SV=4	NUCB1
0	0	0	500000	1400000	570000	0	0	1	1	Q96RF0	0.338982	Sorting nexin-18 OS=Homo sapiens OX=9606 GN=SNX18 PE=1 SV=2	SNX18
1300000	1500000	1000000	1000000	1800000	1200000	970000	1900000	6	6	Q9Y4E8	0.339201	Ubiquitin carboxyl-terminal hydrolase 15 OS=Homo sapiens OX=9606 GN=USP15 PE=1 SV=3	USP15
0	600000	0	0	670000	1800000	0	0	2	2	Q9BT73	0.339235	Proteasome assembly chaperone 3 OS=Homo sapiens OX=9606 GN=PSMG3 PE=1 SV=1	PSMG3
3900000	3500000	3200000	2800000	3500000	2500000	2200000	3500000	7	7	H7C2N1	0.339921	Prothymosin alpha (Fragment) OS=Homo sapiens OX=9606 GN=PTMA PE=1 SV=1	PTMA
650000	3300000	3200000	510000	1700000	1100000	400000	1100000	4	4	Q9UN37	0.34301	Vacuolar protein sorting-associated protein 4A OS=Homo sapiens OX=9606 GN=VPS4A PE=1 SV=1	VPS4A
2500000	0	0	860000	3200000	0	1800000	2000000	5	5	O60232	0.343453	Protein ZNRD2 OS=Homo sapiens OX=9606 GN=ZNRD2 PE=1 SV=1	ZNRD2
1300000	3300000	2700000	1100000	6600000	1900000	3200000	1800000	15	15	A0A0D9SF53	0.344418	ATP-dependent RNA helicase DDX3X OS=Homo sapiens OX=9606 GN=DDX3X PE=1 SV=1	DDX3X
5000000	5100000	2600000	980000	6400000	2600000	5100000	4800000	15	15	O43776	0.344449	Asparagine--tRNA ligase, cytoplasmic OS=Homo sapiens OX=9606 GN=NARS1 PE=1 SV=1	NARS1
0	740000	0	0	0	1100000	0	1200000	1	1	P09661	0.345021	U2 small nuclear ribonucleoprotein A' OS=Homo sapiens OX=9606 GN=SNRPA1 PE=1 SV=2	SNRPA1
2400000	2300000	2700000	2700000	4700000	2000000	2100000	4200000	6	6	P09417	0.345417	Dihydropteridine reductase OS=Homo sapiens OX=9606 GN=QDPR PE=1 SV=2	QDPR
24000000	14000000	17000000	17000000	17000000	10000000	21000000	9800000	20	20	P21980	0.34627	Protein-glutamine gamma-glutamyltransferase 2 OS=Homo sapiens OX=9606 GN=TGM2 PE=1 SV=2	TGM2
0	0	0	0	34000000	0	130000	420000	5	5	Q7KZ85	0.346369	Transcription elongation factor SPT6 OS=Homo sapiens OX=9606 GN=SUPT6H PE=1 SV=2	SUPT6H
2000000	0	3600000	3600000	0	2000000	610000	2400000	4	4	P29373	0.346398	Cellular retinoic acid-binding protein 2 OS=Homo sapiens OX=9606 GN=CRABP2 PE=1 SV=2	CRABP2
67000000	53000000	45000000	25000000	30000000	35000000	38000000	48000000	42	24	Q01518	0.346938	Adenylyl cyclase-associated protein 1 OS=Homo sapiens OX=9606 GN=CAP1 PE=1 SV=5	CAP1
7300000	11000000	21000000	3200000	24000000	8800000	10000000	22000000	13	13	P63241	0.349041	Eukaryotic translation initiation factor 5A-1 OS=Homo sapiens OX=9606 GN=EIF5A PE=1 SV=2	EIF5A
3600000	1500000	2900000	390000	1400000	1900000	0	1700000	7	3	P56545	0.34975	C-terminal-binding protein 2 OS=Homo sapiens OX=9606 GN=CTBP2 PE=1 SV=1	CTBP2
6600000	9200000	11000000	8000000	5700000	1600000	3800000	13000000	10	7	P28482	0.350286	Mitogen-activated protein kinase 1 OS=Homo sapiens OX=9606 GN=MAPK1 PE=1 SV=3	MAPK1
4600000	2300000	1400000	0	620000	2200000	570000	690000	7	6	P47895	0.350763	Aldehyde dehydrogenase family 1 member A3 OS=Homo sapiens OX=9606 GN=ALDH1A3 PE=1 SV=2	ALDH1A3
110000000	100000000	100000000	120000000	60000000	74000000	54000000	150000000	16	16	A0A0C4DG17	0.35087	40S ribosomal protein SA OS=Homo sapiens OX=9606 GN=RPSA PE=1 SV=1	RPSA
0	0	960000	0	3200000	0	0	960000	7	5	D6RER5	0.35141	Septin-11 OS=Homo sapiens OX=9606 GN=SEPTIN11 PE=1 SV=1	SEPTIN11
990000	1600000	720000	950000	2600000	860000	2000000	760000	7	7	Q9Y263	0.351854	Phospholipase A-2-activating protein OS=Homo sapiens OX=9606 GN=PLAA PE=1 SV=2	PLAA
800000	700000	830000	680000	790000	650000	360000	780000	6	6	Q9BRP8	0.352839	Partner of Y14 and mago OS=Homo sapiens OX=9606 GN=PYM1 PE=1 SV=1	PYM1
0	400000	1000000	0	1000000	0	480000	1600000	4	4	O14602	0.352946	Eukaryotic translation initiation factor 1A, Y-chromosomal OS=Homo sapiens OX=9606 GN=EIF1AY PE=1 SV=4	EIF1AY
570000	540000	380000	0	2300000	320000	980000	0	3	3	Q92769	0.35455	Histone deacetylase 2 OS=Homo sapiens OX=9606 GN=HDAC2 PE=1 SV=2	HDAC2
5900000	3600000	7800000	5700000	8100000	6600000	3900000	12000000	9	9	Q9H8Y8	0.354989	Golgi reassembly-stacking protein 2 OS=Homo sapiens OX=9606 GN=GORASP2 PE=1 SV=3	GORASP2
0	0	0	0	0	0	150000	0	1	1	P16885	0.355918	1-phosphatidylinositol 4,5-bisphosphate phosphodiesterase gamma-2 OS=Homo sapiens OX=9606 GN=PLCG2 PE=1 SV=4	PLCG2
0	0	0	0	0	0	0	1800000	1	1	P25325	0.355918	3-mercaptopyruvate sulfurtransferase OS=Homo sapiens OX=9606 GN=MPST PE=1 SV=3	MPST
0	0	0	0	0	1000000	0	0	1	1	P52815	0.355918	39S ribosomal protein L12, mitochondrial OS=Homo sapiens OX=9606 GN=MRPL12 PE=1 SV=2	MRPL12
390000	0	0	0	0	0	0	0	1	1	O14841	0.355918	5-oxoprolinase OS=Homo sapiens OX=9606 GN=OPLAH PE=1 SV=3	OPLAH
0	2200000	0	0	0	0	0	0	1	1	P61927	0.355918	60S ribosomal protein L37 OS=Homo sapiens OX=9606 GN=RPL37 PE=1 SV=2	RPL37
0	0	0	0	570000	0	0	0	3	3	Q9Y2D5	0.355918	A-kinase anchor protein 2 OS=Homo sapiens OX=9606 GN=AKAP2 PE=1 SV=3	AKAP2
0	180000	0	0	0	0	0	0	1	1	A0A3B3IS55	0.355918	Actin-binding LIM protein 1 OS=Homo sapiens OX=9606 GN=ABLIM1 PE=1 SV=1	ABLIM1
0	0	0	760000	0	0	0	0	1	1	Q9HDC9	0.355918	Adipocyte plasma membrane-associated protein OS=Homo sapiens OX=9606 GN=APMAP PE=1 SV=2	APMAP
0	0	0	0	0	0	300000	0	2	2	Q9UJY5	0.355918	ADP-ribosylation factor-binding protein GGA1 OS=Homo sapiens OX=9606 GN=GGA1 PE=1 SV=1	GGA1
0	0	0	0	0	0	230000	0	1	1	Q9Y2Y0	0.355918	ADP-ribosylation factor-like protein 2-binding protein OS=Homo sapiens OX=9606 GN=ARL2BP PE=1 SV=1	ARL2BP
0	0	0	0	0	0	0	1900000	1	1	Q6PD74	0.355918	Alpha- and gamma-adaptin-binding protein p34 OS=Homo sapiens OX=9606 GN=AAGAB PE=1 SV=1	AAGAB
510000	0	0	0	0	0	0	0	1	1	Q13424	0.355918	Alpha-1-syntrophin OS=Homo sapiens OX=9606 GN=SNTA1 PE=1 SV=1	SNTA1
0	240000	0	0	0	0	0	0	1	1	P08697	0.355918	Alpha-2-antiplasmin OS=Homo sapiens OX=9606 GN=SERPINF2 PE=1 SV=3	SERPINF2
0	0	0	0	600000	0	0	0	1	1	Q9H8Y5	0.355918	Ankyrin repeat and zinc finger domain-containing protein 1 OS=Homo sapiens OX=9606 GN=ANKZF1 PE=1 SV=1	ANKZF1
0	0	0	0	0	0	400000	0	1	1	A0A5F9ZHW1	0.355918	AP complex subunit sigma OS=Homo sapiens OX=9606 GN=AP1S2 PE=1 SV=1	AP1S2
0	0	3800000	0	0	0	0	0	1	1	Q2VPB7	0.355918	AP-5 complex subunit beta-1 OS=Homo sapiens OX=9606 GN=AP5B1 PE=1 SV=4	AP5B1
0	0	0	0	0	110000	0	0	1	1	O95831	0.355918	Apoptosis-inducing factor 1, mitochondrial OS=Homo sapiens OX=9606 GN=AIFM1 PE=1 SV=1	AIFM1
0	0	0	0	0	0	0	170000	1	1	Q9UKV3	0.355918	Apoptotic chromatin condensation inducer in the nucleus OS=Homo sapiens OX=9606 GN=ACIN1 PE=1 SV=2	ACIN1
0	0	0	1100000	0	0	0	0	1	1	Q14161	0.355918	ARF GTPase-activating protein GIT2 OS=Homo sapiens OX=9606 GN=GIT2 PE=1 SV=2	GIT2
0	0	0	0	0	0	130000	0	1	1	Q8NHH9	0.355918	Atlastin-2 OS=Homo sapiens OX=9606 GN=ATL2 PE=1 SV=2	ATL2
0	0	0	0	0	0	120000	0	1	1	Q9H2U1	0.355918	ATP-dependent DNA/RNA helicase DHX36 OS=Homo sapiens OX=9606 GN=DHX36 PE=1 SV=2	DHX36
0	0	0	0	0	0	0	340000	1	1	Q9NYF8	0.355918	Bcl-2-associated transcription factor 1 OS=Homo sapiens OX=9606 GN=BCLAF1 PE=1 SV=2	BCLAF1
0	0	0	0	0	0	0	910000	1	1	P61769	0.355918	Beta-2-microglobulin OS=Homo sapiens OX=9606 GN=B2M PE=1 SV=1	B2M
0	0	1000000	0	0	0	0	0	1	1	P07738	0.355918	Bisphosphoglycerate mutase OS=Homo sapiens OX=9606 GN=BPGM PE=1 SV=2	BPGM
0	0	0	0	440000	0	0	0	1	1	Q9UHR4	0.355918	Brain-specific angiogenesis inhibitor 1-associated protein 2-like protein 1 OS=Homo sapiens OX=9606 GN=BAIAP2L1 PE=1 SV=2	BAIAP2L1
0	0	0	0	490000	0	0	0	1	1	A0A2R8Y596	0.355918	Breast cancer anti-estrogen resistance protein 1 OS=Homo sapiens OX=9606 GN=BCAR1 PE=1 SV=1	BCAR1
250000	0	0	0	0	0	0	0	1	1	Q9Y6N8	0.355918	Cadherin-10 OS=Homo sapiens OX=9606 GN=CDH10 PE=1 SV=2	CDH10
0	0	0	0	290000	0	0	0	1	1	Q9UM00	0.355918	Calcium load-activated calcium channel OS=Homo sapiens OX=9606 GN=TMCO1 PE=1 SV=2	TMCO1
0	0	0	0	0	0	0	490000	1	1	Q14012	0.355918	Calcium/calmodulin-dependent protein kinase type 1 OS=Homo sapiens OX=9606 GN=CAMK1 PE=1 SV=1	CAMK1
0	0	790000	0	0	0	0	0	3	1	P31323	0.355918	cAMP-dependent protein kinase type II-beta regulatory subunit OS=Homo sapiens OX=9606 GN=PRKAR2B PE=1 SV=3	PRKAR2B
0	0	0	0	610000	0	0	0	1	1	P50416	0.355918	Carnitine O-palmitoyltransferase 1, liver isoform OS=Homo sapiens OX=9606 GN=CPT1A PE=1 SV=2	CPT1A
0	0	0	0	0	0	710000	0	1	1	O75175	0.355918	CCR4-NOT transcription complex subunit 3 OS=Homo sapiens OX=9606 GN=CNOT3 PE=1 SV=1	CNOT3
0	0	0	0	0	0	0	920000	2	2	A0A0U1RQC9	0.355918	Cellular tumor antigen p53 OS=Homo sapiens OX=9606 GN=TP53 PE=1 SV=1	TP53
0	0	0	0	0	0	210000	0	1	1	Q9Y5P4	0.355918	Ceramide transfer protein OS=Homo sapiens OX=9606 GN=CERT1 PE=1 SV=1	CERT1
820000	0	0	0	0	0	0	0	2	2	Q13976	0.355918	cGMP-dependent protein kinase 1 OS=Homo sapiens OX=9606 GN=PRKG1 PE=1 SV=3	PRKG1
0	0	0	0	0	1200000	0	0	1	1	Q2VIQ3	0.355918	Chromosome-associated kinesin KIF4B OS=Homo sapiens OX=9606 GN=KIF4B PE=2 SV=2	KIF4B
0	0	0	0	0	0	0	400000	2	2	Q7Z460	0.355918	CLIP-associating protein 1 OS=Homo sapiens OX=9606 GN=CLASP1 PE=1 SV=1	CLASP1
0	0	0	0	0	0	0	770000	1	1	Q4V339	0.355918	COBW domain-containing protein 6 OS=Homo sapiens OX=9606 GN=CBWD6 PE=3 SV=1	ZNG1F
0	0	0	130000	0	0	0	0	1	1	J3KP97	0.355918	Coiled-coil domain-containing protein 18 (Fragment) OS=Homo sapiens OX=9606 GN=CCDC18 PE=1 SV=1	CCDC18
0	0	0	0	210000	0	0	0	1	1	A0A2R8Y4Z8	0.355918	Coiled-coil domain-containing protein 9 OS=Homo sapiens OX=9606 GN=CCDC9 PE=1 SV=1	CCDC9
0	0	0	0	0	0	0	740000	1	1	Q7Z6B0	0.355918	Coiled-coil domain-containing protein 91 OS=Homo sapiens OX=9606 GN=CCDC91 PE=1 SV=2	CCDC91
0	0	1600000	0	0	0	0	0	2	2	Q96F63	0.355918	Coiled-coil domain-containing protein 97 OS=Homo sapiens OX=9606 GN=CCDC97 PE=1 SV=1	CCDC97
0	0	0	440000	0	0	0	0	1	1	Q86X83	0.355918	COMM domain-containing protein 2 OS=Homo sapiens OX=9606 GN=COMMD2 PE=1 SV=2	COMMD2
0	0	0	0	0	0	150000	0	2	2	Q8WTW3	0.355918	Conserved oligomeric Golgi complex subunit 1 OS=Homo sapiens OX=9606 GN=COG1 PE=1 SV=1	COG1
0	0	0	0	0	0	190000	0	1	1	J3KNI1	0.355918	Conserved oligomeric Golgi complex subunit 4 OS=Homo sapiens OX=9606 GN=COG4 PE=1 SV=1	COG4
0	0	0	0	0	0	230000	0	1	1	P83436	0.355918	Conserved oligomeric Golgi complex subunit 7 OS=Homo sapiens OX=9606 GN=COG7 PE=1 SV=1	COG7
890000	0	0	0	0	0	0	0	2	2	B0QZ18	0.355918	Copine-1 OS=Homo sapiens OX=9606 GN=CPNE1 PE=1 SV=1	CPNE1
0	0	0	0	0	0	560000	0	2	2	Q93034	0.355918	Cullin-5 OS=Homo sapiens OX=9606 GN=CUL5 PE=1 SV=4	CUL5
0	180000	0	0	0	0	0	0	1	1	O14976	0.355918	Cyclin-G-associated kinase OS=Homo sapiens OX=9606 GN=GAK PE=1 SV=2	GAK
0	0	0	0	0	0	0	480000	2	2	P32929	0.355918	Cystathionine gamma-lyase OS=Homo sapiens OX=9606 GN=CTH PE=1 SV=3	CTH
0	0	0	0	0	0	0	730000	1	1	A0A0D9SFG6	0.355918	Cytohesin-2 OS=Homo sapiens OX=9606 GN=CYTH2 PE=1 SV=1	CYTH2
0	0	420000	0	0	0	0	0	2	1	Q9Y6G9	0.355918	Cytoplasmic dynein 1 light intermediate chain 1 OS=Homo sapiens OX=9606 GN=DYNC1LI1 PE=1 SV=3	DYNC1LI1
0	0	510000	0	0	0	0	0	2	2	Q96EP5	0.355918	DAZ-associated protein 1 OS=Homo sapiens OX=9606 GN=DAZAP1 PE=1 SV=1	DAZAP1
0	0	0	1800000	0	0	0	0	2	2	Q86X76	0.355918	Deaminated glutathione amidase OS=Homo sapiens OX=9606 GN=NIT1 PE=1 SV=2	NIT1
0	0	0	0	0	0	0	470000	1	1	P32321	0.355918	Deoxycytidylate deaminase OS=Homo sapiens OX=9606 GN=DCTD PE=1 SV=2	DCTD
0	0	0	0	0	0	200000	0	1	1	Q9H2P9	0.355918	Diphthine methyl ester synthase OS=Homo sapiens OX=9606 GN=DPH5 PE=1 SV=2	DPH5
0	0	0	0	0	0	150000	0	1	1	Q96PD2	0.355918	Discoidin, CUB and LCCL domain-containing protein 2 OS=Homo sapiens OX=9606 GN=DCBLD2 PE=1 SV=1	DCBLD2
0	0	0	0	0	0	0	1400000	2	2	Q9Y2H0	0.355918	Disks large-associated protein 4 OS=Homo sapiens OX=9606 GN=DLGAP4 PE=1 SV=3	DLGAP4
0	0	340000	0	0	0	0	0	1	1	Q9UHN1	0.355918	DNA polymerase subunit gamma-2, mitochondrial OS=Homo sapiens OX=9606 GN=POLG2 PE=1 SV=1	POLG2
0	0	0	0	0	0	0	200000	1	1	P52434	0.355918	DNA-directed RNA polymerases I, II, and III subunit RPABC3 OS=Homo sapiens OX=9606 GN=POLR2H PE=1 SV=4	POLR2H
0	0	0	0	0	0	0	950000	1	1	Q8WXX5	0.355918	DnaJ homolog subfamily C member 9 OS=Homo sapiens OX=9606 GN=DNAJC9 PE=1 SV=1	DNAJC9
0	0	0	0	0	220000	0	0	2	2	P49959	0.355918	Double-strand break repair protein MRE11 OS=Homo sapiens OX=9606 GN=MRE11 PE=1 SV=3	MRE11
0	0	0	0	1000000	0	0	0	1	1	P51452	0.355918	Dual specificity protein phosphatase 3 OS=Homo sapiens OX=9606 GN=DUSP3 PE=1 SV=1	DUSP3
640000	0	0	0	0	0	0	0	3	3	Q9UJW0	0.355918	Dynactin subunit 4 OS=Homo sapiens OX=9606 GN=DCTN4 PE=1 SV=1	DCTN4
450000	0	0	0	0	0	0	0	1	1	O95376	0.355918	E3 ubiquitin-protein ligase ARIH2 OS=Homo sapiens OX=9606 GN=ARIH2 PE=1 SV=1	ARIH2
0	0	0	0	450000	0	0	0	2	2	Q14669	0.355918	E3 ubiquitin-protein ligase TRIP12 OS=Homo sapiens OX=9606 GN=TRIP12 PE=1 SV=1	TRIP12
0	0	0	0	0	0	0	170000	1	1	Q96F86	0.355918	Enhancer of mRNA-decapping protein 3 OS=Homo sapiens OX=9606 GN=EDC3 PE=1 SV=1	EDC3
990000	0	0	0	0	0	0	0	3	3	Q9UHY7	0.355918	Enolase-phosphatase E1 OS=Homo sapiens OX=9606 GN=ENOPH1 PE=1 SV=1	ENOPH1
0	0	0	0	0	410000	0	0	1	1	P30084	0.355918	Enoyl-CoA hydratase, mitochondrial OS=Homo sapiens OX=9606 GN=ECHS1 PE=1 SV=4	ECHS1
0	0	0	430000	0	0	0	0	4	2	A0A0U1RQK7	0.355918	Eukaryotic translation initiation factor 4 gamma 3 OS=Homo sapiens OX=9606 GN=EIF4G3 PE=1 SV=1	EIF4G3
0	0	0	270000	0	0	0	0	1	1	D6RBW1	0.355918	Eukaryotic translation initiation factor 4E OS=Homo sapiens OX=9606 GN=EIF4E PE=1 SV=1	EIF4E
0	0	310000	0	0	0	0	0	1	1	Q8IYI6	0.355918	Exocyst complex component 8 OS=Homo sapiens OX=9606 GN=EXOC8 PE=1 SV=2	EXOC8
0	0	0	0	0	0	210000	0	1	1	Q9Y3I1	0.355918	F-box only protein 7 OS=Homo sapiens OX=9606 GN=FBXO7 PE=1 SV=1	FBXO7
1200000	0	0	0	0	0	0	0	2	2	Q8NFF5	0.355918	FAD synthase OS=Homo sapiens OX=9606 GN=FLAD1 PE=1 SV=1	FLAD1
0	0	180000	0	0	0	0	0	1	1	Q9NVI1	0.355918	Fanconi anemia group I protein OS=Homo sapiens OX=9606 GN=FANCI PE=1 SV=4	FANCI
0	0	0	170000	0	0	0	0	1	1	Q8NA03	0.355918	Fibrous sheath-interacting protein 1 OS=Homo sapiens OX=9606 GN=FSIP1 PE=2 SV=1	FSIP1
0	0	1600000	0	0	0	0	0	1	1	Q13642	0.355918	Four and a half LIM domains protein 1 OS=Homo sapiens OX=9606 GN=FHL1 PE=1 SV=4	FHL1
0	0	0	0	170000	0	0	0	1	1	Q9NQ88	0.355918	Fructose-2,6-bisphosphatase TIGAR OS=Homo sapiens OX=9606 GN=TIGAR PE=1 SV=1	TIGAR
0	0	0	0	0	320000	0	0	1	1	Q96GK7	0.355918	Fumarylacetoacetate hydrolase domain-containing protein 2A OS=Homo sapiens OX=9606 GN=FAHD2A PE=1 SV=1	FAHD2A
710000	0	0	0	0	0	0	0	1	1	Q9BQS8	0.355918	FYVE and coiled-coil domain-containing protein 1 OS=Homo sapiens OX=9606 GN=FYCO1 PE=1 SV=3	FYCO1
0	0	180000	0	0	0	0	0	1	1	P34947	0.355918	G protein-coupled receptor kinase 5 OS=Homo sapiens OX=9606 GN=GRK5 PE=1 SV=1	GRK5
0	0	0	910000	0	0	0	0	1	1	Q06546	0.355918	GA-binding protein alpha chain OS=Homo sapiens OX=9606 GN=GABPA PE=1 SV=1	GABPA
0	0	420000	0	0	0	0	0	1	1	P07902	0.355918	Galactose-1-phosphate uridylyltransferase OS=Homo sapiens OX=9606 GN=GALT PE=1 SV=3	GALT
0	0	0	0	0	0	260000	0	1	1	Q9UKN8	0.355918	General transcription factor 3C polypeptide 4 OS=Homo sapiens OX=9606 GN=GTF3C4 PE=1 SV=2	GTF3C4
0	0	0	0	1300000	0	0	0	1	1	Q86VQ1	0.355918	Glucocorticoid-induced transcript 1 protein OS=Homo sapiens OX=9606 GN=GLCCI1 PE=1 SV=1	GLCCI1
0	0	620000	0	0	0	0	0	1	1	O43813	0.355918	Glutathione S-transferase LANCL1 OS=Homo sapiens OX=9606 GN=LANCL1 PE=1 SV=1	LANCL1
0	0	520000	0	0	0	0	0	5	1	F6XZQ7	0.355918	Glutathione S-transferase OS=Homo sapiens OX=9606 GN=GSTM2 PE=1 SV=1	GSTM2
0	0	0	550000	0	0	0	0	2	2	H0YNJ6	0.355918	GMP reductase OS=Homo sapiens OX=9606 GN=GMPR2 PE=1 SV=1	GMPR2
0	0	0	0	160000	0	0	0	1	1	Q8IWJ2	0.355918	GRIP and coiled-coil domain-containing protein 2 OS=Homo sapiens OX=9606 GN=GCC2 PE=1 SV=4	GCC2
0	0	0	0	0	0	980000	0	1	1	E9PK89	0.355918	Guanine nucleotide exchange factor for Rab-3A OS=Homo sapiens OX=9606 GN=RAB3IL1 PE=1 SV=9	RAB3IL1
0	0	0	1200000	0	0	0	0	2	1	P04899	0.355918	Guanine nucleotide-binding protein G(i) subunit alpha-2 OS=Homo sapiens OX=9606 GN=GNAI2 PE=1 SV=3	GNAI2
0	0	0	570000	0	0	0	0	2	1	Q5JWF2	0.355918	Guanine nucleotide-binding protein G(s) subunit alpha isoforms XLas OS=Homo sapiens OX=9606 GN=GNAS PE=1 SV=2	GNAS
0	0	450000	0	0	0	0	0	1	1	B1ANH3	0.355918	Guanylate kinase (Fragment) OS=Homo sapiens OX=9606 GN=GUK1 PE=1 SV=1	GUK1
1600000	0	0	0	0	0	0	0	2	2	Q8WTS6	0.355918	Histone-lysine N-methyltransferase SETD7 OS=Homo sapiens OX=9606 GN=SETD7 PE=1 SV=1	SETD7
0	0	0	660000	0	0	0	0	4	1	A0A140T930	0.355918	HLA class I histocompatibility antigen, C alpha chain OS=Homo sapiens OX=9606 GN=HLA-C PE=1 SV=1	HLA-C
1600000	0	0	0	0	0	0	0	1	1	P14651	0.355918	Homeobox protein Hox-B3 OS=Homo sapiens OX=9606 GN=HOXB3 PE=2 SV=2	HOXB3
0	0	0	390000	0	0	0	0	1	1	Q05469	0.355918	Hormone-sensitive lipase OS=Homo sapiens OX=9606 GN=LIPE PE=1 SV=4	LIPE
0	0	0	0	0	0	45000	0	1	1	P49019	0.355918	Hydroxycarboxylic acid receptor 3 OS=Homo sapiens OX=9606 GN=HCAR3 PE=1 SV=3	HCAR3
0	0	0	0	0	0	0	21000	1	1	Q9Y6F6	0.355918	Inositol 1,4,5-triphosphate receptor associated 1 OS=Homo sapiens OX=9606 GN=IRAG1 PE=1 SV=4	IRAG1
0	2300000	0	0	0	0	0	0	1	1	Q14643	0.355918	Inositol 1,4,5-trisphosphate receptor type 1 OS=Homo sapiens OX=9606 GN=ITPR1 PE=1 SV=3	ITPR1
0	0	1300000	0	0	0	0	0	3	3	Q9H0C8	0.355918	Integrin-linked kinase-associated serine/threonine phosphatase 2C OS=Homo sapiens OX=9606 GN=ILKAP PE=1 SV=1	ILKAP
1200000	0	0	0	0	0	0	0	1	1	Q8IXQ5	0.355918	Kelch-like protein 7 OS=Homo sapiens OX=9606 GN=KLHL7 PE=1 SV=2	KLHL7
0	0	0	1400000	0	0	0	0	11	1	P04259	0.355918	Keratin, type II cytoskeletal 6B OS=Homo sapiens OX=9606 GN=KRT6B PE=1 SV=5	KRT6B
0	0	0	0	190000	0	0	0	1	1	D6R9M0	0.355918	Kinesin-like protein KIF2A (Fragment) OS=Homo sapiens OX=9606 GN=KIF2A PE=1 SV=1	KIF2A
0	0	0	0	200000	0	0	0	1	1	O15066	0.355918	Kinesin-like protein KIF3B OS=Homo sapiens OX=9606 GN=KIF3B PE=1 SV=1	KIF3B
0	160000	0	0	0	0	0	0	2	1	Q14678	0.355918	KN motif and ankyrin repeat domain-containing protein 1 OS=Homo sapiens OX=9606 GN=KANK1 PE=1 SV=3	KANK1
0	0	0	0	0	280000	0	0	2	1	P20700	0.355918	Lamin-B1 OS=Homo sapiens OX=9606 GN=LMNB1 PE=1 SV=2	LMNB1
0	0	0	0	0	490000	0	0	1	1	Q9NT99	0.355918	Leucine-rich repeat-containing protein 4B OS=Homo sapiens OX=9606 GN=LRRC4B PE=2 SV=3	LRRC4B
0	0	0	0	0	0	290000	0	1	1	Q9UGP4	0.355918	LIM domain-containing protein 1 OS=Homo sapiens OX=9606 GN=LIMD1 PE=1 SV=1	LIMD1
0	0	550000	0	0	0	0	0	1	1	Q86V88	0.355918	Magnesium-dependent phosphatase 1 OS=Homo sapiens OX=9606 GN=MDP1 PE=1 SV=1	MDP1
0	0	1400000	0	0	0	0	0	1	1	Q8IZL2	0.355918	Mastermind-like protein 2 OS=Homo sapiens OX=9606 GN=MAML2 PE=1 SV=2	MAML2
0	0	0	0	0	640000	0	0	1	1	Q96CM8	0.355918	Medium-chain acyl-CoA ligase ACSF2, mitochondrial OS=Homo sapiens OX=9606 GN=ACSF2 PE=1 SV=2	ACSF2
0	0	0	580000	0	0	0	0	1	1	O00562	0.355918	Membrane-associated phosphatidylinositol transfer protein 1 OS=Homo sapiens OX=9606 GN=PITPNM1 PE=1 SV=4	PITPNM1
0	130000	0	0	0	0	0	0	1	1	A0A669KB77	0.355918	Microtubule-associated protein 2 OS=Homo sapiens OX=9606 GN=MAP2 PE=4 SV=1	MAP2
0	0	0	0	0	360000	0	0	1	1	Q9Y5L4	0.355918	Mitochondrial import inner membrane translocase subunit Tim13 OS=Homo sapiens OX=9606 GN=TIMM13 PE=1 SV=1	TIMM13
0	0	590000	0	0	0	0	0	1	1	Q13257	0.355918	Mitotic spindle assembly checkpoint protein MAD2A OS=Homo sapiens OX=9606 GN=MAD2L1 PE=1 SV=1	MAD2L1
0	0	0	0	0	0	0	630000	1	1	A0A0A0MQX8	0.355918	Muscleblind-like protein 1 OS=Homo sapiens OX=9606 GN=MBNL1 PE=1 SV=1	MBNL1
0	0	0	0	0	120000	0	0	1	1	Q9BQG0	0.355918	Myb-binding protein 1A OS=Homo sapiens OX=9606 GN=MYBBP1A PE=1 SV=2	MYBBP1A
0	0	0	0	610000	0	0	0	2	2	E9PQG4	0.355918	Myomegalin OS=Homo sapiens OX=9606 GN=PDE4DIP PE=1 SV=2	PDE4DIP
0	0	0	0	0	0	0	1300000	1	1	P61081	0.355918	NEDD8-conjugating enzyme Ubc12 OS=Homo sapiens OX=9606 GN=UBE2M PE=1 SV=1	UBE2M
0	0	0	0	0	0	0	360000	3	3	P18615	0.355918	Negative elongation factor E OS=Homo sapiens OX=9606 GN=NELFE PE=1 SV=3	NELFE
0	0	0	0	0	3300000	0	0	1	1	Q13342	0.355918	Nuclear body protein SP140 OS=Homo sapiens OX=9606 GN=SP140 PE=1 SV=2	SP140
0	0	0	0	0	0	62000	0	1	1	Q7Z417	0.355918	Nuclear fragile X mental retardation-interacting protein 2 OS=Homo sapiens OX=9606 GN=NUFIP2 PE=1 SV=1	NUFIP2
0	0	0	0	0	0	220000	0	1	1	Q12769	0.355918	Nuclear pore complex protein Nup160 OS=Homo sapiens OX=9606 GN=NUP160 PE=1 SV=3	NUP160
0	0	2100000	0	0	0	0	0	1	1	Q9H1E3	0.355918	Nuclear ubiquitous casein and cyclin-dependent kinase substrate 1 OS=Homo sapiens OX=9606 GN=NUCKS1 PE=1 SV=1	NUCKS1
0	0	0	0	0	0	0	470000	1	1	A0A087X2G6	0.355918	Nucleolar protein 16 OS=Homo sapiens OX=9606 GN=NOP16 PE=1 SV=1	NOP16
0	800000	0	0	0	0	0	0	1	1	O00567	0.355918	Nucleolar protein 56 OS=Homo sapiens OX=9606 GN=NOP56 PE=1 SV=4	NOP56
0	0	0	0	0	0	1100000	0	1	1	Q96SU4	0.355918	Oxysterol-binding protein-related protein 9 OS=Homo sapiens OX=9606 GN=OSBPL9 PE=1 SV=2	OSBPL9
0	0	0	0	790000	0	0	0	1	1	Q53GG5	0.355918	PDZ and LIM domain protein 3 OS=Homo sapiens OX=9606 GN=PDLIM3 PE=1 SV=1	PDLIM3
0	0	0	0	300000	0	0	0	1	1	O43447	0.355918	Peptidyl-prolyl cis-trans isomerase H OS=Homo sapiens OX=9606 GN=PPIH PE=1 SV=1	PPIH
0	0	0	0	650000	0	0	0	1	1	Q13526	0.355918	Peptidyl-prolyl cis-trans isomerase NIMA-interacting 1 OS=Homo sapiens OX=9606 GN=PIN1 PE=1 SV=1	PIN1
0	0	0	0	120000	0	0	0	1	1	A0A087WZM5	0.355918	Peptidylprolyl isomerase OS=Homo sapiens OX=9606 GN=FKBP1A PE=1 SV=1	FKBP1A
0	0	0	0	530000	0	0	0	1	1	A0A494C1N0	0.355918	Peptidylprolyl isomerase OS=Homo sapiens OX=9606 GN=FKBP2 PE=1 SV=1	FKBP2
0	0	0	0	410000	0	0	0	1	1	Q15154	0.355918	Pericentriolar material 1 protein OS=Homo sapiens OX=9606 GN=PCM1 PE=1 SV=5	PCM1
0	0	0	0	0	0	260000	0	1	1	Q13610	0.355918	Periodic tryptophan protein 1 homolog OS=Homo sapiens OX=9606 GN=PWP1 PE=1 SV=1	PWP1
0	4000000	0	0	0	0	0	0	1	1	Q6QHF9	0.355918	Peroxisomal N(1)-acetyl-spermine/spermidine oxidase OS=Homo sapiens OX=9606 GN=PAOX PE=1 SV=4	PAOX
0	0	0	1400000	0	0	0	0	1	1	M0QXB5	0.355918	Persulfide dioxygenase ETHE1, mitochondrial OS=Homo sapiens OX=9606 GN=ETHE1 PE=1 SV=1	ETHE1
0	440000	0	0	0	0	0	0	1	1	P27986	0.355918	Phosphatidylinositol 3-kinase regulatory subunit alpha OS=Homo sapiens OX=9606 GN=PIK3R1 PE=1 SV=2	PIK3R1
0	0	0	0	0	0	280000	0	1	1	O15357	0.355918	Phosphatidylinositol 3,4,5-trisphosphate 5-phosphatase 2 OS=Homo sapiens OX=9606 GN=INPPL1 PE=1 SV=2	INPPL1
0	1300000	0	0	0	0	0	0	1	1	Q9H814	0.355918	Phosphorylated adapter RNA export protein OS=Homo sapiens OX=9606 GN=PHAX PE=1 SV=1	PHAX
0	0	0	0	0	0	0	970000	1	1	P05121	0.355918	Plasminogen activator inhibitor 1 OS=Homo sapiens OX=9606 GN=SERPINE1 PE=1 SV=1	SERPINE1
0	0	0	0	0	0	0	1900000	7	1	P57721	0.355918	Poly(rC)-binding protein 3 OS=Homo sapiens OX=9606 GN=PCBP3 PE=1 SV=2	PCBP3
0	0	0	0	0	0	76000	0	1	1	A0A0G2JHC2	0.355918	PPP1R18 OS=Homo sapiens OX=9606 GN=PPP1R18 PE=1 SV=1	PPP1R18
0	0	0	0	60000	0	0	0	2	2	O60231	0.355918	Pre-mRNA-splicing factor ATP-dependent RNA helicase DHX16 OS=Homo sapiens OX=9606 GN=DHX16 PE=1 SV=2	DHX16
0	0	0	0	190000	0	0	0	1	1	Q9HCG8	0.355918	Pre-mRNA-splicing factor CWC22 homolog OS=Homo sapiens OX=9606 GN=CWC22 PE=1 SV=3	CWC22
0	0	0	0	0	260000	0	0	3	3	P46087	0.355918	Probable 28S rRNA (cytosine(4447)-C(5))-methyltransferase OS=Homo sapiens OX=9606 GN=NOP2 PE=1 SV=2	NOP2
0	46000	0	0	0	0	0	0	1	1	Q9BUQ8	0.355918	Probable ATP-dependent RNA helicase DDX23 OS=Homo sapiens OX=9606 GN=DDX23 PE=1 SV=3	DDX23
0	850000	0	0	0	0	0	0	3	3	A0A0C4DG89	0.355918	Probable ATP-dependent RNA helicase DDX46 OS=Homo sapiens OX=9606 GN=DDX46 PE=1 SV=1	DDX46
0	0	7500000	0	0	0	0	0	1	1	Q15751	0.355918	Probable E3 ubiquitin-protein ligase HERC1 OS=Homo sapiens OX=9606 GN=HERC1 PE=1 SV=2	HERC1
0	0	0	0	0	0	220000	0	1	1	O60312	0.355918	Probable phospholipid-transporting ATPase VA OS=Homo sapiens OX=9606 GN=ATP10A PE=2 SV=2	ATP10A
0	0	0	0	430000	0	0	0	1	1	Q8N9N8	0.355918	Probable RNA-binding protein EIF1AD OS=Homo sapiens OX=9606 GN=EIF1AD PE=1 SV=1	EIF1AD
0	0	0	0	0	0	0	390000	1	1	Q9Y244	0.355918	Proteasome maturation protein OS=Homo sapiens OX=9606 GN=POMP PE=1 SV=1	POMP
0	0	0	0	480000	0	0	0	1	1	Q99622	0.355918	Protein C10 OS=Homo sapiens OX=9606 GN=C12orf57 PE=1 SV=1	C12orf57
0	0	0	0	690000	0	0	0	1	1	Q01658	0.355918	Protein Dr1 OS=Homo sapiens OX=9606 GN=DR1 PE=1 SV=1	DR1
0	350000	0	0	0	0	0	0	1	1	Q96ST2	0.355918	Protein IWS1 homolog OS=Homo sapiens OX=9606 GN=IWS1 PE=1 SV=2	IWS1
0	0	0	0	230000	0	0	0	1	1	Q9BUK6	0.355918	Protein misato homolog 1 OS=Homo sapiens OX=9606 GN=MSTO1 PE=1 SV=1	MSTO1
0	0	0	1200000	0	0	0	0	1	1	A0A0A0MS87	0.355918	Protein NDRG2 OS=Homo sapiens OX=9606 GN=NDRG2 PE=1 SV=1	NDRG2
0	0	0	0	0	0	0	290000	1	1	J9JIC5	0.355918	Protein Njmu-R1 OS=Homo sapiens OX=9606 GN=C17orf75 PE=1 SV=1	C17orf75
770000	0	0	0	0	0	0	0	1	1	Q86TB9	0.355918	Protein PAT1 homolog 1 OS=Homo sapiens OX=9606 GN=PATL1 PE=1 SV=2	PATL1
0	0	0	0	0	0	0	700000	2	2	Q9BVG4	0.355918	Protein PBDC1 OS=Homo sapiens OX=9606 GN=PBDC1 PE=1 SV=1	PBDC1
0	0	0	0	1100000	0	0	0	2	1	P48634	0.355918	Protein PRRC2A OS=Homo sapiens OX=9606 GN=PRRC2A PE=1 SV=3	PRRC2A
0	0	0	0	0	790000	0	0	1	1	A0A0D9SGK2	0.355918	Protein tyrosine phosphatase type IVA 1 OS=Homo sapiens OX=9606 GN=PTP4A1 PE=1 SV=1	PTP4A1
340000	0	0	0	0	0	0	0	1	1	A6NK02	0.355918	Putative tripartite motif-containing protein 75 OS=Homo sapiens OX=9606 GN=TRIM75P PE=5 SV=2	TRIM75
0	0	0	0	0	0	0	900000	1	1	Q9UHU1	0.355918	Putative uncharacterized protein PRO1716 OS=Homo sapiens OX=9606 GN=PRO1716 PE=5 SV=1	PRO1716
140000	0	0	0	0	0	0	0	2	2	Q9BYM8	0.355918	RanBP-type and C3HC4-type zinc finger-containing protein 1 OS=Homo sapiens OX=9606 GN=RBCK1 PE=1 SV=2	RBCK1
0	0	0	18000000	0	0	0	0	4	1	A0A087WWP1	0.355918	Ras GTPase-activating-like protein IQGAP1 (Fragment) OS=Homo sapiens OX=9606 GN=IQGAP1 PE=1 SV=1	IQGAP1
0	0	0	100000	0	0	0	0	1	1	P51149	0.355918	Ras-related protein Rab-7a OS=Homo sapiens OX=9606 GN=RAB7A PE=1 SV=1	RAB7A
0	0	0	0	0	0	0	560000	1	1	P11233	0.355918	Ras-related protein Ral-A OS=Homo sapiens OX=9606 GN=RALA PE=1 SV=1	RALA
0	0	81000	0	0	0	0	0	1	1	P40937	0.355918	Replication factor C subunit 5 OS=Homo sapiens OX=9606 GN=RFC5 PE=1 SV=1	RFC5
0	0	1200000	0	0	0	0	0	1	1	Q96EN9	0.355918	Required for excision 1-B domain-containing protein OS=Homo sapiens OX=9606 GN=REX1BD PE=1 SV=1	REX1BD
0	0	0	0	0	1300000	0	0	2	2	O95197	0.355918	Reticulon-3 OS=Homo sapiens OX=9606 GN=RTN3 PE=1 SV=2	RTN3
0	0	0	0	0	0	690000	0	1	1	Q99575	0.355918	Ribonucleases P/MRP protein subunit POP1 OS=Homo sapiens OX=9606 GN=POP1 PE=1 SV=2	POP1
0	0	0	610000	0	0	0	0	1	1	H0YAV1	0.355918	Ribonucleoside-diphosphate reductase subunit M2 B (Fragment) OS=Homo sapiens OX=9606 GN=RRM2B PE=1 SV=1	RRM2B
0	0	0	0	700000	0	0	0	2	2	Q9Y3A5	0.355918	Ribosome maturation protein SBDS OS=Homo sapiens OX=9606 GN=SBDS PE=1 SV=4	SBDS
0	0	0	0	750000	0	0	0	1	1	Q8ND24	0.355918	RING finger protein 214 OS=Homo sapiens OX=9606 GN=RNF214 PE=1 SV=2	RNF214
0	0	0	0	0	0	0	890000	1	1	P98179	0.355918	RNA-binding protein 3 OS=Homo sapiens OX=9606 GN=RBM3 PE=1 SV=1	RBM3
0	0	510000	0	0	0	0	0	1	1	Q9ULX3	0.355918	RNA-binding protein NOB1 OS=Homo sapiens OX=9606 GN=NOB1 PE=1 SV=1	NOB1
400000	0	0	0	0	0	0	0	1	1	Q6R2W3	0.355918	SCAN domain-containing protein 3 OS=Homo sapiens OX=9606 GN=ZBED9 PE=2 SV=1	ZBED9
0	0	610000	0	0	0	0	0	3	1	Q14141	0.355918	Septin-6 OS=Homo sapiens OX=9606 GN=SEPTIN6 PE=1 SV=4	SEPTIN6
0	0	0	940000	0	0	0	0	3	2	P34896	0.355918	Serine hydroxymethyltransferase, cytosolic OS=Homo sapiens OX=9606 GN=SHMT1 PE=1 SV=1	SHMT1
0	0	0	190000	0	0	0	0	1	1	Q9GZT4	0.355918	Serine racemase OS=Homo sapiens OX=9606 GN=SRR PE=1 SV=1	SRR
0	0	0	0	1200000	0	0	0	1	1	O94804	0.355918	Serine/threonine-protein kinase 10 OS=Homo sapiens OX=9606 GN=STK10 PE=1 SV=1	STK10
0	0	0	0	130000	0	0	0	3	1	Q9Y6E0	0.355918	Serine/threonine-protein kinase 24 OS=Homo sapiens OX=9606 GN=STK24 PE=1 SV=1	STK24
0	0	0	0	0	270000	0	0	3	1	Q13188	0.355918	Serine/threonine-protein kinase 3 OS=Homo sapiens OX=9606 GN=STK3 PE=1 SV=2	STK3
0	0	0	0	0	0	140000	0	1	1	Q15208	0.355918	Serine/threonine-protein kinase 38 OS=Homo sapiens OX=9606 GN=STK38 PE=1 SV=1	STK38
0	0	0	0	580000	0	0	0	2	2	P42345	0.355918	Serine/threonine-protein kinase mTOR OS=Homo sapiens OX=9606 GN=MTOR PE=1 SV=1	MTOR
0	0	0	190000	0	0	0	0	1	1	Q16513	0.355918	Serine/threonine-protein kinase N2 OS=Homo sapiens OX=9606 GN=PKN2 PE=1 SV=1	PKN2
0	0	0	950000	0	0	0	0	1	1	Q8NG66	0.355918	Serine/threonine-protein kinase Nek11 OS=Homo sapiens OX=9606 GN=NEK11 PE=1 SV=2	NEK11
0	0	0	0	54000	0	0	0	1	1	Q8N357	0.355918	Solute carrier family 35 member F6 OS=Homo sapiens OX=9606 GN=SLC35F6 PE=1 SV=1	SLC35F6
0	460000	0	0	0	0	0	0	1	1	Q96L92	0.355918	Sorting nexin-27 OS=Homo sapiens OX=9606 GN=SNX27 PE=1 SV=2	SNX27
0	0	0	0	380000	0	0	0	1	1	F5H0R1	0.355918	Speckle targeted PIP5K1A-regulated poly(A) polymerase OS=Homo sapiens OX=9606 GN=TUT1 PE=1 SV=1	TUT1
2000000	0	0	3000000	0	1600000	0	0	2	2	G3V2S9	0.355918	SRA stem-loop-interacting RNA-binding protein, mitochondrial OS=Homo sapiens OX=9606 GN=SLIRP PE=1 SV=1	SLIRP
0	430000	0	0	0	0	0	0	1	1	H3BLV9	0.355918	SRSF protein kinase 1 (Fragment) OS=Homo sapiens OX=9606 GN=SRPK1 PE=1 SV=1	SRPK1
0	0	0	0	0	640000	0	0	2	2	O43815	0.355918	Striatin OS=Homo sapiens OX=9606 GN=STRN PE=1 SV=4	STRN
0	0	0	0	0	0	540000	0	2	2	Q13033	0.355918	Striatin-3 OS=Homo sapiens OX=9606 GN=STRN3 PE=1 SV=3	STRN3
93000	0	0	0	0	0	0	0	2	2	Q14683	0.355918	Structural maintenance of chromosomes protein 1A OS=Homo sapiens OX=9606 GN=SMC1A PE=1 SV=2	SMC1A
0	0	0	0	0	1500000	0	0	1	1	P04179	0.355918	Superoxide dismutase [Mn], mitochondrial OS=Homo sapiens OX=9606 GN=SOD2 PE=1 SV=3	SOD2
0	0	0	140000	0	0	0	0	1	1	E7EQZ4	0.355918	Survival motor neuron protein OS=Homo sapiens OX=9606 GN=SMN1 PE=1 SV=1	SMN1
0	0	0	0	0	0	0	940000	1	1	O15498	0.355918	Synaptobrevin homolog YKT6 OS=Homo sapiens OX=9606 GN=YKT6 PE=1 SV=1	YKT6
0	0	250000	0	0	0	0	0	1	1	O95721	0.355918	Synaptosomal-associated protein 29 OS=Homo sapiens OX=9606 GN=SNAP29 PE=1 SV=1	SNAP29
0	0	0	82000	0	0	0	0	1	1	Q96JG6	0.355918	Syndetin OS=Homo sapiens OX=9606 GN=VPS50 PE=1 SV=3	VPS50
0	620000	0	0	0	0	0	0	2	2	P61764	0.355918	Syntaxin-binding protein 1 OS=Homo sapiens OX=9606 GN=STXBP1 PE=1 SV=1	STXBP1
260000	0	0	0	0	0	0	0	1	1	Q86TI0	0.355918	TBC1 domain family member 1 OS=Homo sapiens OX=9606 GN=TBC1D1 PE=1 SV=2	TBC1D1
0	230000	0	0	0	0	0	0	1	1	Q9HA65	0.355918	TBC1 domain family member 17 OS=Homo sapiens OX=9606 GN=TBC1D17 PE=1 SV=2	TBC1D17
0	0	980000	0	0	0	0	0	1	1	O14530	0.355918	Thioredoxin domain-containing protein 9 OS=Homo sapiens OX=9606 GN=TXNDC9 PE=1 SV=2	TXNDC9
0	160000	0	0	0	0	0	0	1	1	P62328	0.355918	Thymosin beta-4 OS=Homo sapiens OX=9606 GN=TMSB4X PE=1 SV=2	TMSB4X
0	0	530000	0	0	0	0	0	1	1	Q15654	0.355918	Thyroid receptor-interacting protein 6 OS=Homo sapiens OX=9606 GN=TRIP6 PE=1 SV=3	TRIP6
800000	0	0	0	0	0	0	0	1	1	Q6NT89	0.355918	TMF-regulated nuclear protein 1 OS=Homo sapiens OX=9606 GN=TRNP1 PE=2 SV=2	TRNP1
0	0	0	1200000	0	0	0	0	1	1	E9PN70	0.355918	Trafficking protein particle complex subunit OS=Homo sapiens OX=9606 GN=TRAPPC4 PE=1 SV=1	TRAPPC4
0	0	0	0	0	0	0	250000	1	1	A0A1W2PPZ5	0.355918	Transcription elongation factor A protein 1 OS=Homo sapiens OX=9606 GN=TCEA1 PE=1 SV=1	TCEA1
0	0	120000	0	0	0	0	0	1	1	Q969E4	0.355918	Transcription elongation factor A protein-like 3 OS=Homo sapiens OX=9606 GN=TCEAL3 PE=1 SV=1	TCEAL3
0	0	0	310000	0	0	0	0	1	1	Q9H4W6	0.355918	Transcription factor COE3 OS=Homo sapiens OX=9606 GN=EBF3 PE=1 SV=2	EBF3
0	170000	0	0	0	0	0	0	1	1	P52657	0.355918	Transcription initiation factor IIA subunit 2 OS=Homo sapiens OX=9606 GN=GTF2A2 PE=1 SV=1	GTF2A2
3900000	0	0	0	0	0	0	0	1	1	Q9Y4P3	0.355918	Transducin beta-like protein 2 OS=Homo sapiens OX=9606 GN=TBL2 PE=1 SV=1	TBL2
0	0	0	0	0	0	270000	0	1	1	O75410	0.355918	Transforming acidic coiled-coil-containing protein 1 OS=Homo sapiens OX=9606 GN=TACC1 PE=1 SV=2	TACC1
0	0	0	0	0	520000	0	0	1	1	Q15582	0.355918	Transforming growth factor-beta-induced protein ig-h3 OS=Homo sapiens OX=9606 GN=TGFBI PE=1 SV=1	TGFBI
0	0	650000	0	0	0	0	0	1	1	Q01995	0.355918	Transgelin OS=Homo sapiens OX=9606 GN=TAGLN PE=1 SV=4	TAGLN
0	0	0	0	0	1100000	0	0	4	4	H0YFD6	0.355918	Trifunctional enzyme subunit alpha, mitochondrial OS=Homo sapiens OX=9606 GN=HADHA PE=1 SV=2	HADHA
0	680000	0	0	0	0	0	0	2	2	P57081	0.355918	tRNA (guanine-N(7)-)-methyltransferase non-catalytic subunit WDR4 OS=Homo sapiens OX=9606 GN=WDR4 PE=1 SV=2	WDR4
0	0	0	250000	0	0	0	0	1	1	Q32P41	0.355918	tRNA (guanine(37)-N1)-methyltransferase OS=Homo sapiens OX=9606 GN=TRMT5 PE=1 SV=2	TRMT5
0	0	0	0	970000	0	0	0	1	1	J3KNE7	0.355918	Tumor protein D53 OS=Homo sapiens OX=9606 GN=TPD52L1 PE=1 SV=1	TPD52L1
0	0	0	0	0	0	0	1200000	2	2	Q99816	0.355918	Tumor susceptibility gene 101 protein OS=Homo sapiens OX=9606 GN=TSG101 PE=1 SV=2	TSG101
0	0	0	0	0	0	0	810000	2	2	O43290	0.355918	U4/U6.U5 tri-snRNP-associated protein 1 OS=Homo sapiens OX=9606 GN=SART1 PE=1 SV=1	SART1
0	0	0	1300000	0	0	0	0	1	1	O15116	0.355918	U6 snRNA-associated Sm-like protein LSm1 OS=Homo sapiens OX=9606 GN=LSM1 PE=1 SV=1	LSM1
0	1400000	0	0	0	0	0	0	1	1	Q9H8M7	0.355918	Ubiquitin carboxyl-terminal hydrolase MINDY-3 OS=Homo sapiens OX=9606 GN=MINDY3 PE=1 SV=1	MINDY3
0	4000000	0	0	0	0	0	0	12	1	P62987	0.355918	Ubiquitin-60S ribosomal protein L40 OS=Homo sapiens OX=9606 GN=UBA52 PE=1 SV=2	UBA52
0	0	0	0	0	0	0	810000	2	2	Q9H832	0.355918	Ubiquitin-conjugating enzyme E2 Z OS=Homo sapiens OX=9606 GN=UBE2Z PE=1 SV=2	UBE2Z
500000	0	0	0	0	0	0	0	4	4	P46939	0.355918	Utrophin OS=Homo sapiens OX=9606 GN=UTRN PE=1 SV=2	UTRN
0	0	0	0	0	0	280000	0	1	1	Q9Y5K8	0.355918	V-type proton ATPase subunit D OS=Homo sapiens OX=9606 GN=ATP6V1D PE=1 SV=1	ATP6V1D
0	0	0	0	0	0	45000	0	1	1	Q9P253	0.355918	Vacuolar protein sorting-associated protein 18 homolog OS=Homo sapiens OX=9606 GN=VPS18 PE=1 SV=2	VPS18
0	0	0	0	0	0	170000	0	1	1	Q9H267	0.355918	Vacuolar protein sorting-associated protein 33B OS=Homo sapiens OX=9606 GN=VPS33B PE=1 SV=2	VPS33B
0	0	0	0	0	0	620000	0	1	1	Q8N1B4	0.355918	Vacuolar protein sorting-associated protein 52 homolog OS=Homo sapiens OX=9606 GN=VPS52 PE=1 SV=1	VPS52
0	0	0	250000	0	0	0	0	1	1	A0A499FIZ0	0.355918	WD repeat-containing protein 26 OS=Homo sapiens OX=9606 GN=WDR26 PE=1 SV=1	WDR26
0	110000	0	0	0	0	0	0	2	2	Q9Y5A9	0.355918	YTH domain-containing family protein 2 OS=Homo sapiens OX=9606 GN=YTHDF2 PE=1 SV=2	YTHDF2
0	0	0	0	0	0	170000	0	1	1	Q6NZY4	0.355918	Zinc finger CCHC domain-containing protein 8 OS=Homo sapiens OX=9606 GN=ZCCHC8 PE=1 SV=2	ZCCHC8
0	0	1500000	0	0	0	0	0	1	1	Q96MN9	0.355918	Zinc finger protein 488 OS=Homo sapiens OX=9606 GN=ZNF488 PE=1 SV=1	ZNF488
0	0	0	0	0	0	520000	0	1	1	Q969S3	0.355918	Zinc finger protein 622 OS=Homo sapiens OX=9606 GN=ZNF622 PE=1 SV=1	ZNF622
0	0	0	0	0	0	0	21000	2	2	Q9H4I2	0.355918	Zinc fingers and homeoboxes protein 3 OS=Homo sapiens OX=9606 GN=ZHX3 PE=1 SV=3	ZHX3
0	590000	550000	0	380000	0	0	0	1	1	O60551	0.356329	Glycylpeptide N-tetradecanoyltransferase 2 OS=Homo sapiens OX=9606 GN=NMT2 PE=1 SV=1	NMT2
0	1100000	940000	0	2300000	0	0	3200000	1	1	O15042	0.356959	U2 snRNP-associated SURP motif-containing protein OS=Homo sapiens OX=9606 GN=U2SURP PE=1 SV=2	U2SURP
910000	910000	540000	380000	760000	350000	220000	670000	4	4	Q9BTE3	0.357002	Mini-chromosome maintenance complex-binding protein OS=Homo sapiens OX=9606 GN=MCMBP PE=1 SV=2	MCMBP
450000	0	330000	420000	0	0	530000	0	2	2	A0A087X256	0.357108	WASH complex subunit 4 OS=Homo sapiens OX=9606 GN=WASHC4 PE=1 SV=1	WASHC4
2800000	2400000	5100000	600000	5800000	1900000	3100000	5300000	7	7	Q08380	0.357398	Galectin-3-binding protein OS=Homo sapiens OX=9606 GN=LGALS3BP PE=1 SV=1	LGALS3BP
0	420000	0	0	980000	460000	0	0	1	1	Q9BRJ6	0.357513	Uncharacterized protein C7orf50 OS=Homo sapiens OX=9606 GN=C7orf50 PE=1 SV=1	C7orf50
450000	3100000	930000	1000000	1000000	440000	0	1400000	4	3	P17612	0.359298	cAMP-dependent protein kinase catalytic subunit alpha OS=Homo sapiens OX=9606 GN=PRKACA PE=1 SV=2	PRKACA
73000000	66000000	65000000	70000000	110000000	53000000	62000000	110000000	29	26	P62258	0.359644	14-3-3 protein epsilon OS=Homo sapiens OX=9606 GN=YWHAE PE=1 SV=1	YWHAE
230000	1200000	2100000	750000	1400000	270000	630000	0	4	4	O43294	0.359889	Transforming growth factor beta-1-induced transcript 1 protein OS=Homo sapiens OX=9606 GN=TGFB1I1 PE=1 SV=2	TGFB1I1
120000000	2300000	2100000	3300000	3800000	3200000	2200000	2200000	15	15	P48147	0.360304	Prolyl endopeptidase OS=Homo sapiens OX=9606 GN=PREP PE=1 SV=2	PREP
1900000	2500000	3100000	2000000	3100000	2100000	1900000	15000000	12	12	P62136	0.360306	Serine/threonine-protein phosphatase PP1-alpha catalytic subunit OS=Homo sapiens OX=9606 GN=PPP1CA PE=1 SV=1	PPP1CA
6300000	5700000	6700000	9800000	4700000	5000000	3500000	9200000	9	9	P51665	0.361289	26S proteasome non-ATPase regulatory subunit 7 OS=Homo sapiens OX=9606 GN=PSMD7 PE=1 SV=2	PSMD7
420000	570000	1200000	720000	66000	780000	510000	650000	6	3	O14979	0.362768	Heterogeneous nuclear ribonucleoprotein D-like OS=Homo sapiens OX=9606 GN=HNRNPDL PE=1 SV=3	HNRNPDL
2800000	0	2800000	2000000	3200000	3700000	2700000	1300000	6	6	P07858	0.363439	Cathepsin B OS=Homo sapiens OX=9606 GN=CTSB PE=1 SV=3	CTSB
4900000	7100000	4000000	4300000	3500000	4400000	3600000	5500000	8	8	P62805	0.363703	Histone H4 OS=Homo sapiens OX=9606 GN=H4C1 PE=1 SV=2	H4C1
1800000	1400000	1100000	1900000	1600000	990000	1500000	1200000	9	4	P51812	0.364031	Ribosomal protein S6 kinase alpha-3 OS=Homo sapiens OX=9606 GN=RPS6KA3 PE=1 SV=1	RPS6KA3
0	650000	1600000	580000	690000	860000	780000	3300000	4	4	Q9Y2T2	0.364353	AP-3 complex subunit mu-1 OS=Homo sapiens OX=9606 GN=AP3M1 PE=1 SV=1	AP3M1
0	0	4500000	840000	13000000	0	5100000	0	2	2	Q96C90	0.364557	Protein phosphatase 1 regulatory subunit 14B OS=Homo sapiens OX=9606 GN=PPP1R14B PE=1 SV=3	PPP1R14B
1300000	1400000	2200000	0	660000	0	0	1800000	1	1	Q9NWD8	0.364975	Transmembrane protein 248 OS=Homo sapiens OX=9606 GN=TMEM248 PE=1 SV=1	TMEM248
300000	900000	1000000	0	0	0	380000	680000	2	2	Q9H074	0.365155	Polyadenylate-binding protein-interacting protein 1 OS=Homo sapiens OX=9606 GN=PAIP1 PE=1 SV=1	PAIP1
14000000	24000000	20000000	8400000	26000000	17000000	15000000	26000000	19	19	P61978	0.36532	Heterogeneous nuclear ribonucleoprotein K OS=Homo sapiens OX=9606 GN=HNRNPK PE=1 SV=1	HNRNPK
30000000	38000000	30000000	40000000	26000000	24000000	18000000	45000000	24	24	P06748	0.366605	Nucleophosmin OS=Homo sapiens OX=9606 GN=NPM1 PE=1 SV=2	NPM1
810000	620000	1800000	0	0	0	1300000	0	2	2	P49902	0.36729	Cytosolic purine 5'-nucleotidase OS=Homo sapiens OX=9606 GN=NT5C2 PE=1 SV=1	NT5C2
66000000	67000000	59000000	52000000	55000000	68000000	64000000	85000000	48	48	P19338	0.36774	Nucleolin OS=Homo sapiens OX=9606 GN=NCL PE=1 SV=3	NCL
36000000	25000000	32000000	18000000	35000000	30000000	26000000	39000000	8	4	J3QRS3	0.367947	Myosin regulatory light chain 12A OS=Homo sapiens OX=9606 GN=MYL12A PE=1 SV=1	MYL12A
910000	0	730000	990000	710000	980000	950000	900000	4	4	Q13895	0.368114	Bystin OS=Homo sapiens OX=9606 GN=BYSL PE=1 SV=3	BYSL
3000000	0	0	0	3600000	2700000	1000000	0	1	1	P49458	0.368582	Signal recognition particle 9 kDa protein OS=Homo sapiens OX=9606 GN=SRP9 PE=1 SV=2	SRP9
0	690000	0	0	570000	370000	0	610000	3	2	P08579	0.369813	U2 small nuclear ribonucleoprotein B'' OS=Homo sapiens OX=9606 GN=SNRPB2 PE=1 SV=1	SNRPB2
150000	0	350000	730000	0	470000	0	0	3	3	P02647	0.371887	Apolipoprotein A-I OS=Homo sapiens OX=9606 GN=APOA1 PE=1 SV=1	APOA1
7700000	0	490000	280000	360000	230000	230000	460000	1	1	Q96PU8	0.372214	Protein quaking OS=Homo sapiens OX=9606 GN=QKI PE=1 SV=1	QKI
9300000	5700000	5100000	6800000	10000000	10000000	5000000	7700000	27	27	A0A494C039	0.373465	Hypoxia up-regulated protein 1 OS=Homo sapiens OX=9606 GN=HYOU1 PE=1 SV=1	HYOU1
0	890000	1300000	0	1800000	630000	330000	1200000	1	1	A0A0A6YYJ8	0.374032	Putative RNA-binding protein Luc7-like 2 OS=Homo sapiens OX=9606 GN=LUC7L2 PE=4 SV=1	LUC7L2
310000	1000000	2000000	0	1700000	770000	1200000	1500000	3	3	Q16630	0.37667	Cleavage and polyadenylation specificity factor subunit 6 OS=Homo sapiens OX=9606 GN=CPSF6 PE=1 SV=2	CPSF6
2200000	660000	1200000	1400000	2400000	1200000	1700000	1700000	15	15	Q92900	0.376731	Regulator of nonsense transcripts 1 OS=Homo sapiens OX=9606 GN=UPF1 PE=1 SV=2	UPF1
6000000	3900000	3400000	3200000	4300000	6200000	5400000	3800000	6	6	F6S8M0	0.377356	N-acetylglucosamine-6-sulfatase OS=Homo sapiens OX=9606 GN=GNS PE=1 SV=1	GNS
0	0	0	6900000	0	0	320000	0	1	1	P25067	0.377575	Collagen alpha-2(VIII) chain OS=Homo sapiens OX=9606 GN=COL8A2 PE=1 SV=2	COL8A2
11000000	6700000	9300000	12000000	8600000	5000000	6000000	12000000	9	9	P19623	0.378514	Spermidine synthase OS=Homo sapiens OX=9606 GN=SRM PE=1 SV=1	SRM
0	160000	0	0	530000	0	130000	0	1	1	Q9BVS4	0.37916	Serine/threonine-protein kinase RIO2 OS=Homo sapiens OX=9606 GN=RIOK2 PE=1 SV=2	RIOK2
8400000	9700000	6800000	6600000	7000000	6100000	2800000	9600000	15	15	Q9UNZ2	0.379669	NSFL1 cofactor p47 OS=Homo sapiens OX=9606 GN=NSFL1C PE=1 SV=2	NSFL1C
1300000	730000	1900000	1800000	2400000	2500000	370000	2800000	2	2	A0A286YFF7	0.379768	Palmitoyl-protein thioesterase 1 OS=Homo sapiens OX=9606 GN=PPT1 PE=1 SV=1	PPT1
410000	0	860000	1800000	0	0	360000	1000000	1	1	P17813	0.381404	Endoglin OS=Homo sapiens OX=9606 GN=ENG PE=1 SV=2	ENG
40000000	27000000	28000000	28000000	32000000	22000000	27000000	28000000	77	50	P12814	0.382343	Alpha-actinin-1 OS=Homo sapiens OX=9606 GN=ACTN1 PE=1 SV=2	ACTN1
8600000	17000000	17000000	9500000	21000000	12000000	11000000	22000000	13	13	Q9Y696	0.384329	Chloride intracellular channel protein 4 OS=Homo sapiens OX=9606 GN=CLIC4 PE=1 SV=4	CLIC4
0	280000	420000	670000	0	2300000	0	1200000	5	5	P00505	0.386431	Aspartate aminotransferase, mitochondrial OS=Homo sapiens OX=9606 GN=GOT2 PE=1 SV=3	GOT2
0	580000	280000	0	370000	0	280000	1800000	2	2	P78318	0.387478	Immunoglobulin-binding protein 1 OS=Homo sapiens OX=9606 GN=IGBP1 PE=1 SV=1	IGBP1
0	0	270000	0	0	230000	220000	140000	2	1	A9Z1Z3	0.38764	Fer-1-like protein 4 OS=Homo sapiens OX=9606 GN=FER1L4 PE=2 SV=1	FER1L4
0	0	0	200000	750000	0	140000	0	1	1	Q7Z422	0.388915	SUZ domain-containing protein 1 OS=Homo sapiens OX=9606 GN=SZRD1 PE=1 SV=1	SZRD1
430000	0	99000	0	81000	93000	290000	780000	3	3	Q99700	0.389385	Ataxin-2 OS=Homo sapiens OX=9606 GN=ATXN2 PE=1 SV=2	ATXN2
1800000	1700000	2000000	1500000	3000000	1100000	410000	0	1	1	H0YB34	0.390176	2-iminobutanoate/2-iminopropanoate deaminase (Fragment) OS=Homo sapiens OX=9606 GN=RIDA PE=1 SV=1	RIDA
15000000	16000000	25000000	17000000	9800000	11000000	9100000	26000000	16	16	J3KQ32	0.39159	Obg-like ATPase 1 OS=Homo sapiens OX=9606 GN=OLA1 PE=1 SV=1	OLA1
500000	0	360000	0	310000	0	0	0	1	1	Q15596	0.392002	Nuclear receptor coactivator 2 OS=Homo sapiens OX=9606 GN=NCOA2 PE=1 SV=2	NCOA2
3500000	1200000	0	0	0	1400000	0	0	1	1	O95302	0.392777	Peptidyl-prolyl cis-trans isomerase FKBP9 OS=Homo sapiens OX=9606 GN=FKBP9 PE=1 SV=2	FKBP9
2000000	0	2200000	810000	3800000	0	1800000	3000000	4	4	B1AKR6	0.39288	Dynein light chain roadblock-type 1 OS=Homo sapiens OX=9606 GN=DYNLRB1 PE=1 SV=1	DYNLRB1
1400000	2300000	2400000	810000	1300000	1200000	1800000	1100000	8	8	Q27J81	0.392911	Inverted formin-2 OS=Homo sapiens OX=9606 GN=INF2 PE=1 SV=2	INF2
13000000	3400000	19000000	10000000	15000000	11000000	11000000	26000000	11	7	Q9H0U4	0.395101	Ras-related protein Rab-1B OS=Homo sapiens OX=9606 GN=RAB1B PE=1 SV=1	RAB1B
2600000	4400000	4200000	12000000	5200000	15000000	4700000	10000000	3	3	O75390	0.395835	Citrate synthase, mitochondrial OS=Homo sapiens OX=9606 GN=CS PE=1 SV=2	CS
3200000	3800000	1400000	1600000	3300000	1200000	880000	1700000	7	7	Q6P2E9	0.396191	Enhancer of mRNA-decapping protein 4 OS=Homo sapiens OX=9606 GN=EDC4 PE=1 SV=1	EDC4
3300000	2100000	3900000	2000000	13000000	850000	3200000	4100000	19	19	D6REX3	0.397038	Protein transport protein Sec31A OS=Homo sapiens OX=9606 GN=SEC31A PE=1 SV=1	SEC31A
160000	230000	380000	89000	880000	200000	210000	220000	7	7	P35658	0.397554	Nuclear pore complex protein Nup214 OS=Homo sapiens OX=9606 GN=NUP214 PE=1 SV=2	NUP214
2100000	3300000	4200000	2700000	2200000	2400000	2400000	3400000	3	3	P08397	0.399118	Porphobilinogen deaminase OS=Homo sapiens OX=9606 GN=HMBS PE=1 SV=2	HMBS
2200000	12000000	1800000	1400000	1800000	1500000	1000000	3600000	4	4	Q16204	0.399145	Coiled-coil domain-containing protein 6 OS=Homo sapiens OX=9606 GN=CCDC6 PE=1 SV=2	CCDC6
970000	0	2200000	650000	1100000	460000	400000	0	5	5	P29466	0.400934	Caspase-1 OS=Homo sapiens OX=9606 GN=CASP1 PE=1 SV=1	CASP1
420000	0	0	0	610000	0	0	510000	2	2	Q3ZCW2	0.401424	Galectin-related protein OS=Homo sapiens OX=9606 GN=LGALSL PE=1 SV=2	LGALSL
700000	0	780000	490000	610000	0	500000	0	3	3	O75935	0.401998	Dynactin subunit 3 OS=Homo sapiens OX=9606 GN=DCTN3 PE=1 SV=1	DCTN3
9400000	5700000	6600000	6000000	6700000	4100000	2600000	8600000	77	77	P78527	0.402237	DNA-dependent protein kinase catalytic subunit OS=Homo sapiens OX=9606 GN=PRKDC PE=1 SV=3	PRKDC
3100000	6700000	3600000	2200000	12000000	2800000	2600000	6900000	11	11	P40261	0.402682	Nicotinamide N-methyltransferase OS=Homo sapiens OX=9606 GN=NNMT PE=1 SV=1	NNMT
41000000	31000000	31000000	13000000	29000000	20000000	7800000	31000000	23	16	Q04917	0.404975	14-3-3 protein eta OS=Homo sapiens OX=9606 GN=YWHAH PE=1 SV=4	YWHAH
3700000	3000000	3300000	2600000	3800000	490000	570000	4100000	9	9	Q6PKG0	0.405062	La-related protein 1 OS=Homo sapiens OX=9606 GN=LARP1 PE=1 SV=2	LARP1
450000	490000	0	0	1000000	0	740000	170000	5	5	Q9BZE9	0.40656	Tether containing UBX domain for GLUT4 OS=Homo sapiens OX=9606 GN=ASPSCR1 PE=1 SV=1	ASPSCR1
65000	0	0	0	0	0	630000	0	2	2	A0A087X211	0.406697	Protein CIP2A OS=Homo sapiens OX=9606 GN=CIP2A PE=1 SV=1	CIP2A
1400000	1700000	2400000	1900000	2100000	670000	1800000	1500000	3	3	Q8WVJ2	0.40678	NudC domain-containing protein 2 OS=Homo sapiens OX=9606 GN=NUDCD2 PE=1 SV=1	NUDCD2
0	1400000	5000000	4000000	1100000	910000	0	3500000	3	3	P53602	0.407507	Diphosphomevalonate decarboxylase OS=Homo sapiens OX=9606 GN=MVD PE=1 SV=1	MVD
2000000	5300000	2300000	420000	5900000	2400000	2700000	3600000	10	10	Q9H223	0.409114	EH domain-containing protein 4 OS=Homo sapiens OX=9606 GN=EHD4 PE=1 SV=1	EHD4
0	0	530000	0	440000	0	200000	520000	1	1	O14908	0.409178	PDZ domain-containing protein GIPC1 OS=Homo sapiens OX=9606 GN=GIPC1 PE=1 SV=2	GIPC1
8900000	6400000	4600000	5900000	7300000	4800000	5300000	4500000	17	17	Q15046	0.409196	Lysine--tRNA ligase OS=Homo sapiens OX=9606 GN=KARS1 PE=1 SV=3	KARS1
3000000	4200000	4500000	1600000	4000000	2300000	4700000	5800000	15	15	O15371	0.409411	Eukaryotic translation initiation factor 3 subunit D OS=Homo sapiens OX=9606 GN=EIF3D PE=1 SV=1	EIF3D
0	1300000	0	1800000	0	0	770000	560000	17	1	A0A087X2D8	0.409612	C-Jun-amino-terminal kinase-interacting protein 4 OS=Homo sapiens OX=9606 GN=SPAG9 PE=1 SV=1	SPAG9
0	1600000	960000	560000	0	0	0	1400000	2	2	P46109	0.410116	Crk-like protein OS=Homo sapiens OX=9606 GN=CRKL PE=1 SV=1	CRKL
290000	190000	0	0	0	180000	0	0	3	3	Q5SSJ5	0.412046	Heterochromatin protein 1-binding protein 3 OS=Homo sapiens OX=9606 GN=HP1BP3 PE=1 SV=1	HP1BP3
1600000	3200000	3800000	2400000	5900000	3100000	1900000	3500000	3	3	Q9H3K6	0.412601	BolA-like protein 2 OS=Homo sapiens OX=9606 GN=BOLA2 PE=1 SV=1	BOLA2
900000	940000	1900000	390000	130000	1300000	0	1100000	4	4	E7ESA6	0.415257	Focal adhesion kinase 1 OS=Homo sapiens OX=9606 GN=PTK2 PE=1 SV=1	PTK2
34000000	35000000	23000000	14000000	18000000	20000000	21000000	28000000	20	20	P26599	0.415295	Polypyrimidine tract-binding protein 1 OS=Homo sapiens OX=9606 GN=PTBP1 PE=1 SV=1	PTBP1
750000	770000	0	220000	0	0	780000	0	4	4	Q8TEQ6	0.415322	Gem-associated protein 5 OS=Homo sapiens OX=9606 GN=GEMIN5 PE=1 SV=3	GEMIN5
0	0	2100000	0	250000	0	0	0	2	2	P68036	0.415335	Ubiquitin-conjugating enzyme E2 L3 OS=Homo sapiens OX=9606 GN=UBE2L3 PE=1 SV=1	UBE2L3
14000000	9600000	9500000	10000000	6100000	7300000	6400000	15000000	10	10	P62244	0.415949	40S ribosomal protein S15a OS=Homo sapiens OX=9606 GN=RPS15A PE=1 SV=2	RPS15A
8500000	8600000	8600000	4300000	12000000	7300000	8900000	7200000	13	13	P17655	0.416337	Calpain-2 catalytic subunit OS=Homo sapiens OX=9606 GN=CAPN2 PE=1 SV=6	CAPN2
0	0	270000	0	710000	0	0	190000	1	1	Q9GZZ1	0.417235	N-alpha-acetyltransferase 50 OS=Homo sapiens OX=9606 GN=NAA50 PE=1 SV=1	NAA50
6800000	3800000	8100000	4000000	5500000	3300000	4000000	5700000	7	7	P59998	0.418442	Actin-related protein 2/3 complex subunit 4 OS=Homo sapiens OX=9606 GN=ARPC4 PE=1 SV=3	ARPC4
300000	690000	240000	690000	1300000	950000	710000	0	4	4	Q9NSE4	0.42032	Isoleucine--tRNA ligase, mitochondrial OS=Homo sapiens OX=9606 GN=IARS2 PE=1 SV=2	IARS2
450000	1200000	4900000	580000	6000000	1200000	1200000	4200000	10	9	Q5T9B7	0.421133	Adenylate kinase isoenzyme 1 OS=Homo sapiens OX=9606 GN=AK1 PE=1 SV=1	AK1
1500000	1800000	0	0	1300000	0	0	0	1	1	Q9Y3Z3	0.421664	Deoxynucleoside triphosphate triphosphohydrolase SAMHD1 OS=Homo sapiens OX=9606 GN=SAMHD1 PE=1 SV=2	SAMHD1
0	940000	560000	0	570000	0	0	0	1	1	Q53T59	0.423143	HCLS1-binding protein 3 OS=Homo sapiens OX=9606 GN=HS1BP3 PE=1 SV=1	HS1BP3
1000000	740000	1200000	1100000	1000000	520000	700000	1200000	5	5	Q15126	0.424881	Phosphomevalonate kinase OS=Homo sapiens OX=9606 GN=PMVK PE=1 SV=3	PMVK
92000000	73000000	69000000	39000000	59000000	30000000	44000000	85000000	51	21	P11413	0.425385	Glucose-6-phosphate 1-dehydrogenase OS=Homo sapiens OX=9606 GN=G6PD PE=1 SV=4	G6PD
9100000	3700000	2800000	1500000	2200000	3300000	2400000	3400000	8	4	Q09028	0.426014	Histone-binding protein RBBP4 OS=Homo sapiens OX=9606 GN=RBBP4 PE=1 SV=3	RBBP4
3500000	1500000	2900000	2100000	6400000	1700000	6100000	920000	8	8	P46060	0.426812	Ran GTPase-activating protein 1 OS=Homo sapiens OX=9606 GN=RANGAP1 PE=1 SV=1	RANGAP1
470000	560000	530000	1500000	1200000	200000	440000	0	3	3	P41226	0.428872	Ubiquitin-like modifier-activating enzyme 7 OS=Homo sapiens OX=9606 GN=UBA7 PE=1 SV=2	UBA7
11000000	23000000	15000000	7800000	14000000	7000000	7600000	15000000	8	8	Q9Y3B8	0.429052	Oligoribonuclease, mitochondrial OS=Homo sapiens OX=9606 GN=REXO2 PE=1 SV=3	REXO2
1900000	1100000	1000000	1500000	2600000	950000	1100000	2500000	2	2	O75368	0.429724	SH3 domain-binding glutamic acid-rich-like protein OS=Homo sapiens OX=9606 GN=SH3BGRL PE=1 SV=1	SH3BGRL
880000	0	1700000	2300000	0	0	0	2300000	2	1	P62873	0.429777	Guanine nucleotide-binding protein G(I)/G(S)/G(T) subunit beta-1 OS=Homo sapiens OX=9606 GN=GNB1 PE=1 SV=3	GNB1
300000	2500000	2400000	290000	2900000	1800000	2000000	1200000	4	4	Q9Y6W5	0.431788	Wiskott-Aldrich syndrome protein family member 2 OS=Homo sapiens OX=9606 GN=WASF2 PE=1 SV=3	WASF2
24000000	34000000	44000000	28000000	27000000	14000000	16000000	45000000	17	12	Q15365	0.43275	Poly(rC)-binding protein 1 OS=Homo sapiens OX=9606 GN=PCBP1 PE=1 SV=2	PCBP1
0	150000	140000	0	350000	0	0	280000	1	1	I1E4Y6	0.432878	GRB10-interacting GYF protein 2 OS=Homo sapiens OX=9606 GN=GIGYF2 PE=1 SV=1	GIGYF2
9900000	4700000	6400000	7500000	11000000	5100000	6600000	13000000	32	32	Q14152	0.433466	Eukaryotic translation initiation factor 3 subunit A OS=Homo sapiens OX=9606 GN=EIF3A PE=1 SV=1	EIF3A
0	0	720000	350000	860000	0	210000	1000000	1	1	Q8TB03	0.433963	Uncharacterized protein CXorf38 OS=Homo sapiens OX=9606 GN=CXorf38 PE=1 SV=1	CXorf38
3300000	2400000	3200000	2600000	3000000	2600000	3100000	4100000	11	1	P15531	0.434447	Nucleoside diphosphate kinase A OS=Homo sapiens OX=9606 GN=NME1 PE=1 SV=1	NME1
270000000	230000000	200000000	240000000	260000000	170000000	160000000	250000000	35	26	P63104	0.434543	14-3-3 protein zeta/delta OS=Homo sapiens OX=9606 GN=YWHAZ PE=1 SV=1	YWHAZ
270000000	240000000	190000000	160000000	150000000	150000000	220000000	230000000	69	47	P11142	0.435013	Heat shock cognate 71 kDa protein OS=Homo sapiens OX=9606 GN=HSPA8 PE=1 SV=1	HSPA8
0	2200000	2800000	0	4700000	620000	420000	3600000	4	1	P61077	0.435382	Ubiquitin-conjugating enzyme E2 D3 OS=Homo sapiens OX=9606 GN=UBE2D3 PE=1 SV=1	UBE2D3
1900000	3700000	1900000	2200000	3500000	2600000	1400000	5300000	3	3	P62304	0.435489	Small nuclear ribonucleoprotein E OS=Homo sapiens OX=9606 GN=SNRPE PE=1 SV=1	SNRPE
330000000	220000000	200000000	130000000	260000000	140000000	130000000	180000000	55	55	P29401	0.43561	Transketolase OS=Homo sapiens OX=9606 GN=TKT PE=1 SV=3	TKT
4600000	2800000	4700000	2900000	7700000	3300000	3700000	4100000	2	2	E7EMB3	0.436215	Calmodulin OS=Homo sapiens OX=9606 GN=CALM2 PE=1 SV=1	CALM2
0	2100000	2400000	0	3200000	760000	800000	2800000	10	10	P27695	0.436653	DNA-(apurinic or apyrimidinic site) endonuclease OS=Homo sapiens OX=9606 GN=APEX1 PE=1 SV=2	APEX1
3100000	2500000	1400000	730000	990000	1400000	1300000	2100000	9	9	A0A0J9YVP6	0.437051	Poly(U)-binding-splicing factor PUF60 (Fragment) OS=Homo sapiens OX=9606 GN=PUF60 PE=1 SV=1	PUF60
3900000	3500000	4000000	3800000	6100000	1800000	2200000	1500000	13	5	P61586	0.437237	Transforming protein RhoA OS=Homo sapiens OX=9606 GN=RHOA PE=1 SV=1	RHOA
230000000	370000000	290000000	180000000	340000000	260000000	160000000	800000000	37	22	P68104	0.437543	Elongation factor 1-alpha 1 OS=Homo sapiens OX=9606 GN=EEF1A1 PE=1 SV=1	EEF1A1
17000000	14000000	14000000	14000000	22000000	11000000	13000000	24000000	53	53	P53621	0.438338	Coatomer subunit alpha OS=Homo sapiens OX=9606 GN=COPA PE=1 SV=2	COPA
380000	1100000	1700000	1300000	2600000	1300000	1700000	560000	2	2	Q9Y3D0	0.439104	Cytosolic iron-sulfur assembly component 2B OS=Homo sapiens OX=9606 GN=CIAO2B PE=1 SV=1	CIAO2B
0	3300000	0	0	4000000	0	0	4000000	1	1	Q9HA90	0.439374	EF-hand and coiled-coil domain-containing protein 1 OS=Homo sapiens OX=9606 GN=EFCC1 PE=2 SV=2	EFCC1
0	0	260000	0	0	0	440000	230000	1	1	O60333	0.440627	Kinesin-like protein KIF1B OS=Homo sapiens OX=9606 GN=KIF1B PE=1 SV=5	KIF1B
2300000	1200000	1600000	1800000	3400000	1500000	1400000	2300000	12	12	Q08378	0.441808	Golgin subfamily A member 3 OS=Homo sapiens OX=9606 GN=GOLGA3 PE=1 SV=2	GOLGA3
39000000	48000000	43000000	46000000	46000000	30000000	27000000	52000000	16	16	P40925	0.442175	Malate dehydrogenase, cytoplasmic OS=Homo sapiens OX=9606 GN=MDH1 PE=1 SV=4	MDH1
22000000	7000000	10000000	12000000	25000000	10000000	9600000	24000000	44	23	P27816	0.442251	Microtubule-associated protein 4 OS=Homo sapiens OX=9606 GN=MAP4 PE=1 SV=3	MAP4
530000	1800000	900000	820000	2000000	3100000	340000	830000	8	8	P25705	0.44324	ATP synthase subunit alpha, mitochondrial OS=Homo sapiens OX=9606 GN=ATP5F1A PE=1 SV=1	ATP5F1A
530000	0	0	0	0	0	89000	0	1	1	A0A087WWM0	0.443254	Trafficking protein particle complex subunit OS=Homo sapiens OX=9606 GN=TRAPPC3 PE=1 SV=1	TRAPPC3
0	0	480000	310000	320000	0	0	0	3	3	Q9UBC2	0.444336	Epidermal growth factor receptor substrate 15-like 1 OS=Homo sapiens OX=9606 GN=EPS15L1 PE=1 SV=1	EPS15L1
1100000	1100000	1000000	530000	1100000	0	980000	730000	2	2	P49006	0.445359	MARCKS-related protein OS=Homo sapiens OX=9606 GN=MARCKSL1 PE=1 SV=2	MARCKSL1
580000	470000	130000	450000	490000	270000	0	400000	3	3	P51572	0.445904	B-cell receptor-associated protein 31 OS=Homo sapiens OX=9606 GN=BCAP31 PE=1 SV=3	BCAP31
0	0	730000	0	650000	170000	0	750000	5	5	P62633	0.44638	Cellular nucleic acid-binding protein OS=Homo sapiens OX=9606 GN=CNBP PE=1 SV=1	CNBP
540000	3800000	2900000	840000	3400000	2100000	1100000	5500000	8	4	A0A590UK80	0.447457	Uncharacterized protein (Fragment) OS=Homo sapiens OX=9606 PE=4 SV=1
800000	660000	360000	690000	490000	320000	680000	620000	6	6	Q9H2M9	0.448453	Rab3 GTPase-activating protein non-catalytic subunit OS=Homo sapiens OX=9606 GN=RAB3GAP2 PE=1 SV=1	RAB3GAP2
380000	710000	810000	360000	1100000	420000	840000	520000	7	7	A0A2R8YG02	0.452116	DNA mismatch repair protein OS=Homo sapiens OX=9606 GN=MSH2 PE=1 SV=1	MSH2
16000000	8700000	9200000	12000000	12000000	7800000	5100000	13000000	12	12	P20618	0.452412	Proteasome subunit beta type-1 OS=Homo sapiens OX=9606 GN=PSMB1 PE=1 SV=2	PSMB1
1700000	1300000	2200000	940000	1800000	0	1500000	1300000	7	7	Q0VDF9	0.453396	Heat shock 70 kDa protein 14 OS=Homo sapiens OX=9606 GN=HSPA14 PE=1 SV=1	HSPA14
7600000	6800000	6900000	5200000	7300000	5400000	7800000	8800000	22	22	P25205	0.454386	DNA replication licensing factor MCM3 OS=Homo sapiens OX=9606 GN=MCM3 PE=1 SV=3	MCM3
2200000	4800000	2900000	0	7600000	0	2200000	6700000	12	1	H0Y2Y8	0.454916	Zyxin (Fragment) OS=Homo sapiens OX=9606 GN=ZYX PE=1 SV=1	ZYX
0	350000	0	0	750000	0	0	230000	1	1	Q9BVL2	0.455158	Nucleoporin p58/p45 OS=Homo sapiens OX=9606 GN=NUP58 PE=1 SV=1	NUP58
820000	2500000	2300000	2500000	1900000	680000	390000	2900000	4	3	Q13243	0.4566	Serine/arginine-rich splicing factor 5 OS=Homo sapiens OX=9606 GN=SRSF5 PE=1 SV=1	SRSF5
0	400000	850000	0	650000	0	130000	2200000	2	2	P49841	0.456877	Glycogen synthase kinase-3 beta OS=Homo sapiens OX=9606 GN=GSK3B PE=1 SV=2	GSK3B
1600000	2000000	0	1900000	1200000	1600000	74000	820000	4	4	O43252	0.457094	Bifunctional 3'-phosphoadenosine 5'-phosphosulfate synthase 1 OS=Homo sapiens OX=9606 GN=PAPSS1 PE=1 SV=2	PAPSS1
24000000	2400000	18000000	19000000	24000000	15000000	17000000	24000000	49	33	Q7Z406	0.457472	Myosin-14 OS=Homo sapiens OX=9606 GN=MYH14 PE=1 SV=2	MYH14
4600000	3200000	2700000	420000	2800000	560000	2400000	2000000	9	9	P09874	0.458063	Poly [ADP-ribose] polymerase 1 OS=Homo sapiens OX=9606 GN=PARP1 PE=1 SV=4	PARP1
6700000	6800000	4500000	5900000	5000000	8100000	4100000	2700000	11	11	O15460	0.45812	Prolyl 4-hydroxylase subunit alpha-2 OS=Homo sapiens OX=9606 GN=P4HA2 PE=1 SV=1	P4HA2
0	240000	0	0	300000	0	0	260000	1	1	Q9UBV8	0.458456	Peflin OS=Homo sapiens OX=9606 GN=PEF1 PE=1 SV=1	PEF1
880000	690000	0	0	0	0	670000	0	3	3	E7ERK9	0.459062	Translation initiation factor eIF-2B subunit delta OS=Homo sapiens OX=9606 GN=EIF2B4 PE=1 SV=1	EIF2B4
310000	400000	450000	820000	2200000	370000	350000	520000	2	2	Q9NX55	0.459659	Huntingtin-interacting protein K OS=Homo sapiens OX=9606 GN=HYPK PE=1 SV=2	HYPK
8900000	5200000	9600000	9200000	9500000	4700000	4300000	9000000	4	4	P62266	0.460652	40S ribosomal protein S23 OS=Homo sapiens OX=9606 GN=RPS23 PE=1 SV=3	RPS23
2000000	1100000	890000	3200000	1700000	2300000	1600000	4000000	6	6	Q08257	0.460771	Quinone oxidoreductase OS=Homo sapiens OX=9606 GN=CRYZ PE=1 SV=1	CRYZ
660000	700000	840000	2000000	1800000	3600000	480000	760000	22	22	P42704	0.461155	Leucine-rich PPR motif-containing protein, mitochondrial OS=Homo sapiens OX=9606 GN=LRPPRC PE=1 SV=3	LRPPRC
0	0	0	430000	760000	0	330000	0	1	1	Q9NPA8	0.461502	Transcription and mRNA export factor ENY2 OS=Homo sapiens OX=9606 GN=ENY2 PE=1 SV=1	ENY2
2100000	2300000	3700000	470000	2700000	370000	1100000	1800000	5	5	P51148	0.462024	Ras-related protein Rab-5C OS=Homo sapiens OX=9606 GN=RAB5C PE=1 SV=2	RAB5C
2400000	4400000	1800000	1600000	1700000	3100000	1900000	1100000	4	4	P62316	0.462605	Small nuclear ribonucleoprotein Sm D2 OS=Homo sapiens OX=9606 GN=SNRPD2 PE=1 SV=1	SNRPD2
5300000	4400000	9000000	5300000	6500000	5100000	4000000	4800000	6	6	Q9Y2B0	0.462673	Protein canopy homolog 2 OS=Homo sapiens OX=9606 GN=CNPY2 PE=1 SV=1	CNPY2
850000	0	1300000	800000	0	0	0	1500000	1	1	Q01415	0.462768	N-acetylgalactosamine kinase OS=Homo sapiens OX=9606 GN=GALK2 PE=1 SV=1	GALK2
9500000	12000000	16000000	13000000	6500000	9800000	6800000	18000000	21	21	O00231	0.463053	26S proteasome non-ATPase regulatory subunit 11 OS=Homo sapiens OX=9606 GN=PSMD11 PE=1 SV=3	PSMD11
9500000	10000000	5600000	5700000	13000000	7200000	5000000	13000000	12	12	O43399	0.463343	Tumor protein D54 OS=Homo sapiens OX=9606 GN=TPD52L2 PE=1 SV=2	TPD52L2
4000000	3600000	3000000	1500000	4400000	1900000	1800000	1200000	7	7	O00233	0.464383	26S proteasome non-ATPase regulatory subunit 9 OS=Homo sapiens OX=9606 GN=PSMD9 PE=1 SV=3	PSMD9
640000	0	0	0	280000	540000	440000	0	2	2	Q9BW27	0.465053	Nuclear pore complex protein Nup85 OS=Homo sapiens OX=9606 GN=NUP85 PE=1 SV=1	NUP85
1700000	880000	1400000	1000000	1400000	970000	630000	1200000	4	4	Q15121	0.465633	Astrocytic phosphoprotein PEA-15 OS=Homo sapiens OX=9606 GN=PEA15 PE=1 SV=2	PEA15
0	0	260000	250000	190000	130000	0	760000	2	2	A0A087X1E4	0.466919	Arfaptin-2 OS=Homo sapiens OX=9606 GN=ARFIP2 PE=1 SV=1	ARFIP2
1100000	1100000	0	280000	1200000	0	0	0	2	2	Q9BZE4	0.467246	Nucleolar GTP-binding protein 1 OS=Homo sapiens OX=9606 GN=GTPBP4 PE=1 SV=3	GTPBP4
0	810000	480000	620000	270000	830000	0	0	4	4	O75157	0.467489	TSC22 domain family protein 2 OS=Homo sapiens OX=9606 GN=TSC22D2 PE=1 SV=3	TSC22D2
35000000	33000000	23000000	26000000	27000000	30000000	31000000	43000000	36	36	P49368	0.468427	T-complex protein 1 subunit gamma OS=Homo sapiens OX=9606 GN=CCT3 PE=1 SV=4	CCT3
0	0	110000	310000	0	600000	0	320000	2	2	P42765	0.469618	3-ketoacyl-CoA thiolase, mitochondrial OS=Homo sapiens OX=9606 GN=ACAA2 PE=1 SV=2	ACAA2
3300000	2400000	1600000	1300000	2500000	2200000	1100000	980000	7	7	Q96RS6	0.469923	NudC domain-containing protein 1 OS=Homo sapiens OX=9606 GN=NUDCD1 PE=1 SV=2	NUDCD1
2000000	890000	1200000	1700000	1400000	1100000	1200000	1300000	5	5	P19174	0.470951	1-phosphatidylinositol 4,5-bisphosphate phosphodiesterase gamma-1 OS=Homo sapiens OX=9606 GN=PLCG1 PE=1 SV=1	PLCG1
0	0	0	99000	0	460000	0	0	2	2	Q9NUJ1	0.472054	Mycophenolic acid acyl-glucuronide esterase, mitochondrial OS=Homo sapiens OX=9606 GN=ABHD10 PE=1 SV=1	ABHD10
490000	620000	510000	150000	620000	610000	0	1600000	4	4	P53582	0.473012	Methionine aminopeptidase 1 OS=Homo sapiens OX=9606 GN=METAP1 PE=1 SV=2	METAP1
9900000	7300000	10000000	9000000	14000000	8200000	7800000	11000000	28	28	Q86VP6	0.473227	Cullin-associated NEDD8-dissociated protein 1 OS=Homo sapiens OX=9606 GN=CAND1 PE=1 SV=2	CAND1
3700000	3300000	3300000	4700000	5500000	2900000	2700000	7600000	6	6	Q9BRA2	0.473914	Thioredoxin domain-containing protein 17 OS=Homo sapiens OX=9606 GN=TXNDC17 PE=1 SV=1	TXNDC17
10000000	15000000	14000000	6800000	22000000	10000000	5000000	24000000	91	91	Q09666	0.474337	Neuroblast differentiation-associated protein AHNAK OS=Homo sapiens OX=9606 GN=AHNAK PE=1 SV=2	AHNAK
11000000	4700000	7500000	6100000	8200000	8100000	6900000	11000000	29	29	Q9P2J5	0.474696	Leucine--tRNA ligase, cytoplasmic OS=Homo sapiens OX=9606 GN=LARS1 PE=1 SV=2	LARS1
4400000	2800000	2600000	3400000	4600000	2900000	2700000	5300000	15	15	A0A0G2JK23	0.475387	Large proline-rich protein BAG6 OS=Homo sapiens OX=9606 GN=BAG6 PE=1 SV=1	BAG6
2200000	1400000	1900000	1200000	4100000	1300000	1400000	2000000	7	7	O95486	0.476091	Protein transport protein Sec24A OS=Homo sapiens OX=9606 GN=SEC24A PE=1 SV=2	SEC24A
16000000	16000000	14000000	15000000	13000000	11000000	10000000	20000000	23	23	P46777	0.476459	60S ribosomal protein L5 OS=Homo sapiens OX=9606 GN=RPL5 PE=1 SV=3	RPL5
4600000	9200000	4800000	1600000	6200000	6900000	5900000	6000000	26	25	P02545	0.476631	Prelamin-A/C OS=Homo sapiens OX=9606 GN=LMNA PE=1 SV=1	LMNA
41000000	57000000	63000000	29000000	98000000	34000000	29000000	88000000	2	2	P14174	0.477891	Macrophage migration inhibitory factor OS=Homo sapiens OX=9606 GN=MIF PE=1 SV=4	MIF
430000	0	0	670000	480000	0	0	0	1	1	Q9BX68	0.478132	Histidine triad nucleotide-binding protein 2, mitochondrial OS=Homo sapiens OX=9606 GN=HINT2 PE=1 SV=1	HINT2
440000	560000	0	230000	940000	460000	520000	0	2	2	P16435	0.478643	NADPH--cytochrome P450 reductase OS=Homo sapiens OX=9606 GN=POR PE=1 SV=2	POR
200000	300000	1000000	100000	1400000	190000	210000	870000	4	4	Q5T1M5	0.480008	FK506-binding protein 15 OS=Homo sapiens OX=9606 GN=FKBP15 PE=1 SV=2	FKBP15
1900000	2000000	1100000	1100000	1800000	3000000	1500000	1200000	6	6	Q9NR30	0.48014	Nucleolar RNA helicase 2 OS=Homo sapiens OX=9606 GN=DDX21 PE=1 SV=5	DDX21
1300000	1700000	0	1800000	1800000	1600000	1500000	1200000	7	7	P13807	0.481074	Glycogen [starch] synthase, muscle OS=Homo sapiens OX=9606 GN=GYS1 PE=1 SV=2	GYS1
9600000	4400000	8100000	7200000	12000000	5400000	7800000	9400000	36	36	P27708	0.481417	CAD protein OS=Homo sapiens OX=9606 GN=CAD PE=1 SV=3	CAD
920000	810000	1100000	440000	1900000	480000	880000	1000000	4	4	P29353	0.482255	SHC-transforming protein 1 OS=Homo sapiens OX=9606 GN=SHC1 PE=1 SV=4	SHC1
0	0	2600000	2500000	1600000	1000000	0	0	2	2	P04114	0.482726	Apolipoprotein B-100 OS=Homo sapiens OX=9606 GN=APOB PE=1 SV=2	APOB
90000000	65000000	85000000	79000000	110000000	66000000	72000000	110000000	24	24	P09936	0.483853	Ubiquitin carboxyl-terminal hydrolase isozyme L1 OS=Homo sapiens OX=9606 GN=UCHL1 PE=1 SV=2	UCHL1
1200000	1200000	1900000	1200000	2400000	740000	1300000	2400000	5	5	Q9NQG5	0.484621	Regulation of nuclear pre-mRNA domain-containing protein 1B OS=Homo sapiens OX=9606 GN=RPRD1B PE=1 SV=1	RPRD1B
9500000	4900000	6600000	6600000	6900000	2000000	3800000	9300000	4	4	P61970	0.484931	Nuclear transport factor 2 OS=Homo sapiens OX=9606 GN=NUTF2 PE=1 SV=1	NUTF2
0	0	330000	0	0	0	0	1400000	4	2	B4E0Y9	0.485039	Serine/threonine-protein kinase 26 OS=Homo sapiens OX=9606 GN=STK26 PE=1 SV=1	STK26
8700000	12000000	4500000	5800000	10000000	7200000	14000000	6800000	26	25	Q9UNF1	0.485041	Melanoma-associated antigen D2 OS=Homo sapiens OX=9606 GN=MAGED2 PE=1 SV=2	MAGED2
8700000	7600000	6700000	4500000	6100000	6600000	590000	8500000	3	3	U3KQK0	0.485069	Histone H2B OS=Homo sapiens OX=9606 GN=H2BC15 PE=1 SV=1	H2BC15
2800000	0	1600000	910000	0	1400000	1700000	0	1	1	Q14790	0.485266	Caspase-8 OS=Homo sapiens OX=9606 GN=CASP8 PE=1 SV=1	CASP8
0	0	4000000	3500000	3400000	0	0	0	2	2	Q9NWV4	0.485726	CXXC motif containing zinc binding protein OS=Homo sapiens OX=9606 GN=CZIB PE=1 SV=1	CZIB
28000000	18000000	20000000	19000000	30000000	19000000	19000000	28000000	51	51	P53396	0.486005	ATP-citrate synthase OS=Homo sapiens OX=9606 GN=ACLY PE=1 SV=3	ACLY
2200000	2200000	2100000	1300000	2100000	1100000	960000	2400000	7	7	O60884	0.487954	DnaJ homolog subfamily A member 2 OS=Homo sapiens OX=9606 GN=DNAJA2 PE=1 SV=1	DNAJA2
53000000	47000000	53000000	39000000	52000000	46000000	49000000	57000000	66	66	P55072	0.488053	Transitional endoplasmic reticulum ATPase OS=Homo sapiens OX=9606 GN=VCP PE=1 SV=4	VCP
3200000	0	0	0	2200000	1700000	0	2100000	1	1	P11801	0.488824	Serine/threonine-protein kinase H1 OS=Homo sapiens OX=9606 GN=PSKH1 PE=1 SV=4	PSKH1
3400000	4200000	3200000	960000	3500000	2000000	1300000	2500000	15	15	Q9UHB6	0.488896	LIM domain and actin-binding protein 1 OS=Homo sapiens OX=9606 GN=LIMA1 PE=1 SV=1	LIMA1
33000000	36000000	35000000	22000000	43000000	23000000	28000000	56000000	14	12	P55209	0.489625	Nucleosome assembly protein 1-like 1 OS=Homo sapiens OX=9606 GN=NAP1L1 PE=1 SV=1	NAP1L1
1100000	930000	1500000	1400000	1600000	1000000	930000	2600000	13	13	O15027	0.490078	Protein transport protein Sec16A OS=Homo sapiens OX=9606 GN=SEC16A PE=1 SV=4	SEC16A
1700000	910000	790000	1600000	880000	4300000	1100000	1200000	11	10	P05091	0.491039	Aldehyde dehydrogenase, mitochondrial OS=Homo sapiens OX=9606 GN=ALDH2 PE=1 SV=2	ALDH2
0	730000	0	0	180000	0	0	0	2	2	O43583	0.492034	Density-regulated protein OS=Homo sapiens OX=9606 GN=DENR PE=1 SV=2	DENR
4100000	4000000	6100000	3800000	6200000	4000000	3700000	6900000	3	3	P23284	0.493008	Peptidyl-prolyl cis-trans isomerase B OS=Homo sapiens OX=9606 GN=PPIB PE=1 SV=2	PPIB
280000	0	700000	540000	0	0	0	790000	1	1	P23258	0.493026	Tubulin gamma-1 chain OS=Homo sapiens OX=9606 GN=TUBG1 PE=1 SV=2	TUBG1
3300000	0	3300000	670000	1900000	800000	1400000	480000	5	5	Q9Y6Y8	0.493463	SEC23-interacting protein OS=Homo sapiens OX=9606 GN=SEC23IP PE=1 SV=1	SEC23IP
0	220000	0	360000	0	0	260000	0	2	2	P23508	0.493589	Colorectal mutant cancer protein OS=Homo sapiens OX=9606 GN=MCC PE=1 SV=2	MCC
0	1600000	3500000	0	4300000	1100000	0	3500000	4	4	P09429	0.494239	High mobility group protein B1 OS=Homo sapiens OX=9606 GN=HMGB1 PE=1 SV=3	HMGB1
6500000	5100000	5000000	6800000	7200000	4400000	5000000	12000000	5	5	P63173	0.494328	60S ribosomal protein L38 OS=Homo sapiens OX=9606 GN=RPL38 PE=1 SV=2	RPL38
860000	1000000	1000000	810000	970000	500000	910000	940000	2	2	Q2TAL8	0.496548	Glutamine-rich protein 1 OS=Homo sapiens OX=9606 GN=QRICH1 PE=1 SV=1	QRICH1
1200000	1900000	1700000	220000	2000000	1000000	720000	3300000	9	9	Q13177	0.498228	Serine/threonine-protein kinase PAK 2 OS=Homo sapiens OX=9606 GN=PAK2 PE=1 SV=3	PAK2
0	290000	0	440000	0	0	2700000	0	1	1	Q8WXH0	0.498499	Nesprin-2 OS=Homo sapiens OX=9606 GN=SYNE2 PE=1 SV=3	SYNE2
780000	460000	340000	740000	1000000	880000	1300000	0	4	4	Q96T76	0.499346	MMS19 nucleotide excision repair protein homolog OS=Homo sapiens OX=9606 GN=MMS19 PE=1 SV=2	MMS19
11000000	6700000	17000000	13000000	6000000	8400000	4700000	18000000	18	17	P62195	0.499936	26S proteasome regulatory subunit 8 OS=Homo sapiens OX=9606 GN=PSMC5 PE=1 SV=1	PSMC5
0	0	220000	140000	300000	0	390000	0	3	3	A0A3B3IUB1	0.500063	Translation initiation factor eIF-2B subunit epsilon OS=Homo sapiens OX=9606 GN=EIF2B5 PE=1 SV=1	EIF2B5
5200000	4100000	4100000	4600000	5100000	2600000	3200000	5100000	5	5	P61313	0.500477	60S ribosomal protein L15 OS=Homo sapiens OX=9606 GN=RPL15 PE=1 SV=2	RPL15
880000	910000	3600000	670000	2600000	880000	1900000	3100000	9	9	A0A0C4DGQ5	0.501842	Calpain small subunit 1 OS=Homo sapiens OX=9606 GN=CAPNS1 PE=1 SV=1	CAPNS1
1100000	0	0	710000	830000	0	0	0	8	1	Q9UNX3	0.501875	60S ribosomal protein L26-like 1 OS=Homo sapiens OX=9606 GN=RPL26L1 PE=1 SV=1	RPL26L1
1200000	710000	1300000	0	1100000	340000	1400000	1500000	1	1	P37235	0.502724	Hippocalcin-like protein 1 OS=Homo sapiens OX=9606 GN=HPCAL1 PE=1 SV=3	HPCAL1
0	580000	0	900000	0	680000	0	0	2	2	P11177	0.502925	Pyruvate dehydrogenase E1 component subunit beta, mitochondrial OS=Homo sapiens OX=9606 GN=PDHB PE=1 SV=3	PDHB
8400000	5500000	4600000	4900000	7600000	4900000	7200000	6700000	16	11	O00425	0.503733	Insulin-like growth factor 2 mRNA-binding protein 3 OS=Homo sapiens OX=9606 GN=IGF2BP3 PE=1 SV=2	IGF2BP3
6200000	4500000	5500000	5000000	8000000	4300000	7100000	4600000	15	15	P55884	0.503921	Eukaryotic translation initiation factor 3 subunit B OS=Homo sapiens OX=9606 GN=EIF3B PE=1 SV=3	EIF3B
0	580000	400000	680000	0	190000	400000	530000	4	3	Q92783	0.504093	Signal transducing adapter molecule 1 OS=Homo sapiens OX=9606 GN=STAM PE=1 SV=3	STAM
60000000	52000000	89000000	33000000	81000000	48000000	57000000	92000000	22	14	E9PK25	0.504465	Cofilin-1 OS=Homo sapiens OX=9606 GN=CFL1 PE=1 SV=1	CFL1
8000000	6500000	6700000	10000000	4700000	7700000	4400000	10000000	18	18	Q9UNM6	0.505457	26S proteasome non-ATPase regulatory subunit 13 OS=Homo sapiens OX=9606 GN=PSMD13 PE=1 SV=2	PSMD13
1500000	3800000	0	2200000	2300000	1300000	1300000	0	6	6	Q86VS8	0.505921	Protein Hook homolog 3 OS=Homo sapiens OX=9606 GN=HOOK3 PE=1 SV=2	HOOK3
4700000	4900000	5000000	4800000	6400000	3900000	4100000	2900000	8	8	Q9H3P7	0.506099	Golgi resident protein GCP60 OS=Homo sapiens OX=9606 GN=ACBD3 PE=1 SV=4	ACBD3
7500000	3700000	3900000	5500000	4900000	3000000	3400000	6100000	12	11	A0A0A6YYL6	0.506553	Protein RPL17-C18orf32 OS=Homo sapiens OX=9606 GN=RPL17-C18orf32 PE=3 SV=1	RPL17-C18orf32
2000000	6300000	1700000	1800000	870000	710000	1400000	4700000	10	9	Q9UDY4	0.506933	DnaJ homolog subfamily B member 4 OS=Homo sapiens OX=9606 GN=DNAJB4 PE=1 SV=1	DNAJB4
0	0	0	280000	300000	290000	0	0	3	3	P55039	0.508451	Developmentally-regulated GTP-binding protein 2 OS=Homo sapiens OX=9606 GN=DRG2 PE=1 SV=1	DRG2
2300000	2600000	3400000	2400000	3300000	1500000	2400000	6900000	3	3	Q9UI30	0.508538	Multifunctional methyltransferase subunit TRM112-like protein OS=Homo sapiens OX=9606 GN=TRMT112 PE=1 SV=1	TRMT112
600000	0	0	660000	600000	0	0	0	1	1	Q15334	0.510742	Lethal(2) giant larvae protein homolog 1 OS=Homo sapiens OX=9606 GN=LLGL1 PE=1 SV=3	LLGL1
4900000	1300000	4000000	2500000	2400000	4100000	5600000	3500000	18	5	P63010	0.51164	AP-2 complex subunit beta OS=Homo sapiens OX=9606 GN=AP2B1 PE=1 SV=1	AP2B1
9900000	10000000	9000000	7700000	9000000	9100000	9800000	5800000	13	11	Q99733	0.511796	Nucleosome assembly protein 1-like 4 OS=Homo sapiens OX=9606 GN=NAP1L4 PE=1 SV=1	NAP1L4
1300000	510000	1600000	510000	810000	620000	680000	1000000	2	2	A0A087WWF6	0.512006	DNA polymerase delta subunit 2 OS=Homo sapiens OX=9606 GN=POLD2 PE=1 SV=1	POLD2
1800000	6300000	7900000	480000	5600000	2800000	4600000	10000000	6	6	P55010	0.512368	Eukaryotic translation initiation factor 5 OS=Homo sapiens OX=9606 GN=EIF5 PE=1 SV=2	EIF5
7000000	5800000	16000000	5600000	6900000	7100000	0	11000000	3	3	O15511	0.51266	Actin-related protein 2/3 complex subunit 5 OS=Homo sapiens OX=9606 GN=ARPC5 PE=1 SV=3	ARPC5
8800000	9000000	7000000	8300000	9300000	6400000	4700000	9300000	9	9	P63220	0.512894	40S ribosomal protein S21 OS=Homo sapiens OX=9606 GN=RPS21 PE=1 SV=1	RPS21
62000000	54000000	55000000	51000000	89000000	49000000	36000000	85000000	29	17	P31946	0.514206	14-3-3 protein beta/alpha OS=Homo sapiens OX=9606 GN=YWHAB PE=1 SV=3	YWHAB
2900000	1300000	2000000	1900000	3400000	1600000	2000000	2500000	17	17	Q93008	0.517766	Probable ubiquitin carboxyl-terminal hydrolase FAF-X OS=Homo sapiens OX=9606 GN=USP9X PE=1 SV=3	USP9X
1600000	850000	570000	0	760000	1100000	1100000	1000000	7	7	O43148	0.517796	mRNA cap guanine-N7 methyltransferase OS=Homo sapiens OX=9606 GN=RNMT PE=1 SV=1	RNMT
0	1400000	0	0	1300000	1600000	0	0	1	1	V9GZ56	0.520096	U6 snRNA-associated Sm-like protein LSm4 (Fragment) OS=Homo sapiens OX=9606 GN=LSM4 PE=1 SV=1	LSM4
0	2100000	0	1600000	420000	640000	0	8200000	1	1	O00193	0.521042	Small acidic protein OS=Homo sapiens OX=9606 GN=SMAP PE=1 SV=1	SMAP
2100000	430000	3700000	980000	720000	770000	2700000	630000	8	8	O75223	0.521309	Gamma-glutamylcyclotransferase OS=Homo sapiens OX=9606 GN=GGCT PE=1 SV=1	GGCT
4200000	4600000	5500000	5600000	5200000	5000000	4100000	8200000	14	14	P51570	0.521321	Galactokinase OS=Homo sapiens OX=9606 GN=GALK1 PE=1 SV=1	GALK1
1800000	1300000	4100000	540000	1600000	740000	630000	2400000	5	5	O96019	0.521852	Actin-like protein 6A OS=Homo sapiens OX=9606 GN=ACTL6A PE=1 SV=1	ACTL6A
8800000	5100000	6800000	0	8400000	0	7100000	15000000	1	1	P35244	0.522121	Replication protein A 14 kDa subunit OS=Homo sapiens OX=9606 GN=RPA3 PE=1 SV=1	RPA3
0	0	960000	770000	0	840000	0	0	1	1	Q8NCU4	0.523527	Coiled-coil domain-containing protein 191 OS=Homo sapiens OX=9606 GN=CCDC191 PE=2 SV=1	CCDC191
0	0	960000	770000	0	840000	0	0	1	1	Q5JU85	0.523527	IQ motif and SEC7 domain-containing protein 2 OS=Homo sapiens OX=9606 GN=IQSEC2 PE=1 SV=2	IQSEC2
5800000	9500000	13000000	6800000	10000000	7500000	6900000	20000000	10	4	Q15366	0.524506	Poly(rC)-binding protein 2 OS=Homo sapiens OX=9606 GN=PCBP2 PE=1 SV=1	PCBP2
750000	1200000	500000	0	380000	0	0	1100000	2	2	A0A2R8Y5Q8	0.526088	Tubulin-specific chaperone E OS=Homo sapiens OX=9606 GN=TBCE PE=1 SV=1	TBCE
3100000	2000000	1800000	4000000	1900000	3000000	0	3500000	3	3	P41227	0.526356	N-alpha-acetyltransferase 10 OS=Homo sapiens OX=9606 GN=NAA10 PE=1 SV=1	NAA10
6000000	1100000	6600000	6100000	4900000	2400000	3000000	5500000	6	6	O75832	0.52665	26S proteasome non-ATPase regulatory subunit 10 OS=Homo sapiens OX=9606 GN=PSMD10 PE=1 SV=1	PSMD10
28000000	30000000	34000000	27000000	40000000	23000000	24000000	50000000	14	5	E9PRY8	0.527852	Elongation factor 1-delta OS=Homo sapiens OX=9606 GN=EEF1D PE=1 SV=1	EEF1D
2600000	6400000	2000000	3000000	2600000	2900000	4800000	7900000	24	3	O60506	0.528178	Heterogeneous nuclear ribonucleoprotein Q OS=Homo sapiens OX=9606 GN=SYNCRIP PE=1 SV=2	SYNCRIP
930000	6600000	3400000	660000	7900000	990000	1300000	7700000	5	5	O14737	0.530419	Programmed cell death protein 5 OS=Homo sapiens OX=9606 GN=PDCD5 PE=1 SV=3	PDCD5
1100000	3600000	4500000	460000	4400000	1600000	1700000	5700000	8	7	Q13185	0.530683	Chromobox protein homolog 3 OS=Homo sapiens OX=9606 GN=CBX3 PE=1 SV=4	CBX3
1100000	1100000	760000	970000	1000000	1100000	660000	1900000	9	8	P07196	0.530808	Neurofilament light polypeptide OS=Homo sapiens OX=9606 GN=NEFL PE=1 SV=3	NEFL
3300000	4200000	4600000	5000000	3700000	3600000	4900000	7500000	4	4	Q9Y371	0.530943	Endophilin-B1 OS=Homo sapiens OX=9606 GN=SH3GLB1 PE=1 SV=1	SH3GLB1
0	490000	370000	890000	0	1400000	1600000	0	14	2	Q9Y4G6	0.532517	Talin-2 OS=Homo sapiens OX=9606 GN=TLN2 PE=1 SV=4	TLN2
0	0	0	340000	550000	0	200000	0	2	2	Q15057	0.533171	Arf-GAP with coiled-coil, ANK repeat and PH domain-containing protein 2 OS=Homo sapiens OX=9606 GN=ACAP2 PE=1 SV=3	ACAP2
3800000	5700000	5300000	2400000	6300000	3500000	4100000	6000000	13	12	P35611	0.534004	Alpha-adducin OS=Homo sapiens OX=9606 GN=ADD1 PE=1 SV=2	ADD1
0	640000	1500000	0	1100000	340000	450000	1400000	2	2	O60869	0.535459	Endothelial differentiation-related factor 1 OS=Homo sapiens OX=9606 GN=EDF1 PE=1 SV=1	EDF1
4300000	1400000	2900000	2200000	4000000	910000	3700000	5000000	3	3	Q99627	0.53599	COP9 signalosome complex subunit 8 OS=Homo sapiens OX=9606 GN=COPS8 PE=1 SV=1	COPS8
5100000	8600000	1300000	5700000	5900000	6600000	4500000	8100000	5	5	X6R8A1	0.536236	Carboxypeptidase OS=Homo sapiens OX=9606 GN=CTSA PE=1 SV=1	CTSA
9200000	12000000	6800000	11000000	11000000	6700000	3200000	12000000	11	11	P62917	0.537084	60S ribosomal protein L8 OS=Homo sapiens OX=9606 GN=RPL8 PE=1 SV=2	RPL8
1000000	1400000	540000	730000	1200000	910000	360000	500000	6	6	Q9BZK7	0.537479	F-box-like/WD repeat-containing protein TBL1XR1 OS=Homo sapiens OX=9606 GN=TBL1XR1 PE=1 SV=1	TBL1XR1
0	690000	320000	0	650000	610000	330000	0	2	2	Q96PK6	0.539039	RNA-binding protein 14 OS=Homo sapiens OX=9606 GN=RBM14 PE=1 SV=2	RBM14
9200000	6600000	8100000	5300000	3700000	4200000	5400000	11000000	9	9	P32969	0.539702	60S ribosomal protein L9 OS=Homo sapiens OX=9606 GN=RPL9 PE=1 SV=1	RPL9
690000	790000	500000	300000	600000	450000	850000	740000	7	7	A0A1W2PNX8	0.540396	Protein unc-45 homolog A OS=Homo sapiens OX=9606 GN=UNC45A PE=1 SV=1	UNC45A
3800000	2600000	2000000	660000	990000	1700000	2100000	2400000	19	1	Q5T0R9	0.540499	Adenylyl cyclase-associated protein 1 (Fragment) OS=Homo sapiens OX=9606 GN=CAP1 PE=1 SV=8	CAP1
11000000	7200000	8300000	9100000	14000000	7400000	7100000	12000000	3	3	P61956	0.54062	Small ubiquitin-related modifier 2 OS=Homo sapiens OX=9606 GN=SUMO2 PE=1 SV=3	SUMO2
1300000	1500000	1800000	2300000	2700000	1300000	1600000	2300000	6	6	Q9H0D6	0.541943	5'-3' exoribonuclease 2 OS=Homo sapiens OX=9606 GN=XRN2 PE=1 SV=1	XRN2
1600000	0	1200000	1300000	1100000	740000	1400000	2000000	2	2	Q15382	0.542605	GTP-binding protein Rheb OS=Homo sapiens OX=9606 GN=RHEB PE=1 SV=1	RHEB
8900000	2200000	7500000	0	1600000	1600000	3800000	5600000	6	6	Q9NUU7	0.543208	ATP-dependent RNA helicase DDX19A OS=Homo sapiens OX=9606 GN=DDX19A PE=1 SV=1	DDX19A
2000000	0	1400000	0	0	0	0	1700000	3	3	Q9UBB4	0.543814	Ataxin-10 OS=Homo sapiens OX=9606 GN=ATXN10 PE=1 SV=1	ATXN10
1200000	0	0	980000	1100000	0	0	0	2	2	Q9NQR4	0.544362	Omega-amidase NIT2 OS=Homo sapiens OX=9606 GN=NIT2 PE=1 SV=1	NIT2
640000	2500000	3000000	0	930000	640000	670000	1900000	7	7	Q9NVD7	0.544727	Alpha-parvin OS=Homo sapiens OX=9606 GN=PARVA PE=1 SV=1	PARVA
0	0	400000	0	0	0	370000	420000	3	3	Q9H2G2	0.54496	STE20-like serine/threonine-protein kinase OS=Homo sapiens OX=9606 GN=SLK PE=1 SV=1	SLK
19000000	15000000	18000000	18000000	24000000	15000000	13000000	27000000	4	3	P24534	0.545077	Elongation factor 1-beta OS=Homo sapiens OX=9606 GN=EEF1B2 PE=1 SV=3	EEF1B2
330000	940000	390000	0	2600000	490000	190000	0	3	3	P08621	0.545693	U1 small nuclear ribonucleoprotein 70 kDa OS=Homo sapiens OX=9606 GN=SNRNP70 PE=1 SV=2	SNRNP70
570000	270000	330000	120000	730000	440000	0	590000	3	3	Q86XZ4	0.546201	Spermatogenesis-associated serine-rich protein 2 OS=Homo sapiens OX=9606 GN=SPATS2 PE=1 SV=1	SPATS2
4900000	2900000	6900000	3100000	2700000	1100000	1800000	7700000	19	18	P31689	0.546649	DnaJ homolog subfamily A member 1 OS=Homo sapiens OX=9606 GN=DNAJA1 PE=1 SV=2	DNAJA1
2300000	1600000	190000	1600000	1000000	1200000	800000	1500000	2	2	Q9UPN7	0.547802	Serine/threonine-protein phosphatase 6 regulatory subunit 1 OS=Homo sapiens OX=9606 GN=PPP6R1 PE=1 SV=5	PPP6R1
4400000	1700000	2000000	2000000	1500000	1200000	1200000	3900000	7	7	P30566	0.54961	Adenylosuccinate lyase OS=Homo sapiens OX=9606 GN=ADSL PE=1 SV=2	ADSL
5800000	3300000	4600000	3300000	6900000	4800000	3500000	4200000	5	5	Q969H8	0.550057	Myeloid-derived growth factor OS=Homo sapiens OX=9606 GN=MYDGF PE=1 SV=1	MYDGF
0	0	210000	0	0	630000	0	0	2	2	Q96I99	0.550415	Succinate--CoA ligase [GDP-forming] subunit beta, mitochondrial OS=Homo sapiens OX=9606 GN=SUCLG2 PE=1 SV=2	SUCLG2
19000000	17000000	8300000	7300000	11000000	10000000	12000000	11000000	28	28	O43242	0.550842	26S proteasome non-ATPase regulatory subunit 3 OS=Homo sapiens OX=9606 GN=PSMD3 PE=1 SV=2	PSMD3
970000	330000	0	290000	1100000	660000	600000	0	10	3	O94973	0.551002	AP-2 complex subunit alpha-2 OS=Homo sapiens OX=9606 GN=AP2A2 PE=1 SV=2	AP2A2
210000	260000	0	0	0	0	240000	0	1	1	Q9HBM1	0.551361	Kinetochore protein Spc25 OS=Homo sapiens OX=9606 GN=SPC25 PE=1 SV=1	SPC25
0	580000	220000	0	380000	0	0	0	1	1	Q5T6F2	0.551781	Ubiquitin-associated protein 2 OS=Homo sapiens OX=9606 GN=UBAP2 PE=1 SV=1	UBAP2
1300000	970000	2400000	0	1300000	0	0	1700000	8	7	Q15417	0.551866	Calponin-3 OS=Homo sapiens OX=9606 GN=CNN3 PE=1 SV=1	CNN3
8000000	7300000	7100000	6100000	5900000	4100000	5100000	10000000	10	10	O43396	0.553064	Thioredoxin-like protein 1 OS=Homo sapiens OX=9606 GN=TXNL1 PE=1 SV=3	TXNL1
920000	1300000	890000	0	0	330000	1600000	0	34	2	H3BR70	0.553156	Pyruvate kinase OS=Homo sapiens OX=9606 GN=PKM PE=1 SV=1	PKM
2000000	1700000	1800000	1600000	3400000	1300000	1500000	2100000	9	9	A0A1B0GTU4	0.555686	Paxillin OS=Homo sapiens OX=9606 GN=PXN PE=1 SV=1	PXN
5100000	5300000	5500000	5200000	4200000	5600000	5100000	5400000	11	11	P29966	0.555945	Myristoylated alanine-rich C-kinase substrate OS=Homo sapiens OX=9606 GN=MARCKS PE=1 SV=4	MARCKS
530000	0	0	160000	0	0	320000	0	4	4	Q6PGP7	0.556018	Tetratricopeptide repeat protein 37 OS=Homo sapiens OX=9606 GN=TTC37 PE=1 SV=1	SKIC3
810000	2300000	0	410000	1100000	1600000	1200000	920000	5	5	A2A274	0.556163	Aconitate hydratase, mitochondrial OS=Homo sapiens OX=9606 GN=ACO2 PE=1 SV=1	ACO2
0	0	690000	0	0	0	500000	870000	2	2	K7ELG9	0.556472	Protein LSM12 homolog OS=Homo sapiens OX=9606 GN=LSM12 PE=1 SV=1	LSM12
1800000	2000000	1600000	0	750000	0	980000	2100000	7	7	Q9NR50	0.556715	Translation initiation factor eIF-2B subunit gamma OS=Homo sapiens OX=9606 GN=EIF2B3 PE=1 SV=1	EIF2B3
0	470000	0	440000	600000	0	0	1000000	1	1	P84090	0.557758	Enhancer of rudimentary homolog OS=Homo sapiens OX=9606 GN=ERH PE=1 SV=1	ERH
1000000	1200000	1900000	1000000	390000	1300000	660000	1800000	2	2	Q969U7	0.557915	Proteasome assembly chaperone 2 OS=Homo sapiens OX=9606 GN=PSMG2 PE=1 SV=1	PSMG2
0	930000	0	0	430000	0	0	1600000	3	3	O95747	0.558259	Serine/threonine-protein kinase OSR1 OS=Homo sapiens OX=9606 GN=OXSR1 PE=1 SV=1	OXSR1
0	0	280000	290000	0	260000	220000	370000	2	2	P53367	0.558782	Arfaptin-1 OS=Homo sapiens OX=9606 GN=ARFIP1 PE=1 SV=2	ARFIP1
1500000	1500000	0	860000	980000	860000	600000	500000	2	2	P41743	0.559481	Protein kinase C iota type OS=Homo sapiens OX=9606 GN=PRKCI PE=1 SV=2	PRKCI
6500000	6100000	0	3800000	5900000	6100000	2700000	5900000	3	3	P48556	0.55956	26S proteasome non-ATPase regulatory subunit 8 OS=Homo sapiens OX=9606 GN=PSMD8 PE=1 SV=2	PSMD8
0	3200000	330000	0	0	1700000	860000	3700000	2	2	Q8NFH3	0.560852	Nucleoporin Nup43 OS=Homo sapiens OX=9606 GN=NUP43 PE=1 SV=1	NUP43
250000	300000	96000	0	0	130000	130000	190000	5	2	P11908	0.562344	Ribose-phosphate pyrophosphokinase 2 OS=Homo sapiens OX=9606 GN=PRPS2 PE=1 SV=2	PRPS2
800000	0	0	360000	550000	0	650000	550000	3	3	Q14694	0.562458	Ubiquitin carboxyl-terminal hydrolase 10 OS=Homo sapiens OX=9606 GN=USP10 PE=1 SV=2	USP10
20000000	26000000	21000000	23000000	24000000	14000000	15000000	28000000	16	16	P63244	0.562472	Receptor of activated protein C kinase 1 OS=Homo sapiens OX=9606 GN=RACK1 PE=1 SV=3	RACK1
44000000	38000000	35000000	21000000	31000000	27000000	30000000	37000000	29	29	P40227	0.562624	T-complex protein 1 subunit zeta OS=Homo sapiens OX=9606 GN=CCT6A PE=1 SV=3	CCT6A
19000000	730000	14000000	6000000	15000000	6200000	13000000	17000000	3	3	P46778	0.564108	60S ribosomal protein L21 OS=Homo sapiens OX=9606 GN=RPL21 PE=1 SV=2	RPL21
0	1300000	1400000	790000	1100000	1500000	910000	840000	3	3	P30876	0.564415	DNA-directed RNA polymerase II subunit RPB2 OS=Homo sapiens OX=9606 GN=POLR2B PE=1 SV=1	POLR2B
0	3200000	0	0	0	1600000	0	5100000	1	1	A8MWD9	0.56679	Putative small nuclear ribonucleoprotein G-like protein 15 OS=Homo sapiens OX=9606 GN=SNRPGP15 PE=5 SV=2	SNRPGP15
0	380000	360000	86000	430000	280000	0	460000	2	2	Q9BYJ9	0.568135	YTH domain-containing family protein 1 OS=Homo sapiens OX=9606 GN=YTHDF1 PE=1 SV=1	YTHDF1
390000	0	0	420000	480000	290000	150000	220000	3	3	P55265	0.568879	Double-stranded RNA-specific adenosine deaminase OS=Homo sapiens OX=9606 GN=ADAR PE=1 SV=4	ADAR
0	1800000	2600000	1400000	0	640000	0	3000000	5	5	Q9BXS5	0.569047	AP-1 complex subunit mu-1 OS=Homo sapiens OX=9606 GN=AP1M1 PE=1 SV=3	AP1M1
5600000	11000000	19000000	5400000	23000000	6000000	7400000	17000000	15	15	Q15691	0.569168	Microtubule-associated protein RP/EB family member 1 OS=Homo sapiens OX=9606 GN=MAPRE1 PE=1 SV=3	MAPRE1
3800000	0	2800000	0	1500000	0	0	13000000	15	1	G3V1V0	0.570538	Myosin light polypeptide 6 OS=Homo sapiens OX=9606 GN=MYL6 PE=1 SV=1	MYL6
0	0	0	250000	0	0	0	690000	1	1	P60903	0.570742	Protein S100-A10 OS=Homo sapiens OX=9606 GN=S100A10 PE=1 SV=2	S100A10
710000	570000	920000	390000	530000	1200000	700000	610000	3	3	P54819	0.570988	Adenylate kinase 2, mitochondrial OS=Homo sapiens OX=9606 GN=AK2 PE=1 SV=2	AK2
6600000	3400000	5100000	4700000	5300000	2600000	3100000	6200000	13	13	P28074	0.57134	Proteasome subunit beta type-5 OS=Homo sapiens OX=9606 GN=PSMB5 PE=1 SV=3	PSMB5
2600000	1400000	1200000	1600000	1500000	1200000	1500000	1800000	6	3	J3KQN4	0.57139	60S ribosomal protein L36a OS=Homo sapiens OX=9606 GN=RPL36A PE=1 SV=1	RPL36A
0	0	3500000	1800000	1200000	1200000	0	780000	5	4	Q16539	0.57174	Mitogen-activated protein kinase 14 OS=Homo sapiens OX=9606 GN=MAPK14 PE=1 SV=3	MAPK14
0	250000	420000	0	0	200000	0	190000	1	1	Q4G0F5	0.572071	Vacuolar protein sorting-associated protein 26B OS=Homo sapiens OX=9606 GN=VPS26B PE=1 SV=2	VPS26B
1700000	1200000	970000	1300000	2100000	240000	2300000	1700000	4	4	Q9UG63	0.572121	ATP-binding cassette sub-family F member 2 OS=Homo sapiens OX=9606 GN=ABCF2 PE=1 SV=2	ABCF2
7500000	5900000	3300000	5000000	8300000	3500000	10000000	4200000	29	29	P47897	0.572803	Glutamine--tRNA ligase OS=Homo sapiens OX=9606 GN=QARS1 PE=1 SV=1	QARS1
32000000	27000000	31000000	15000000	22000000	21000000	24000000	28000000	40	40	Q99832	0.573275	T-complex protein 1 subunit eta OS=Homo sapiens OX=9606 GN=CCT7 PE=1 SV=2	CCT7
0	1100000	580000	980000	1200000	0	0	560000	6	3	P27361	0.573704	Mitogen-activated protein kinase 3 OS=Homo sapiens OX=9606 GN=MAPK3 PE=1 SV=4	MAPK3
2900000	1600000	0	2100000	2500000	1000000	0	1200000	1	1	H7C1E4	0.57382	AP complex subunit sigma (Fragment) OS=Homo sapiens OX=9606 GN=AP1S1 PE=1 SV=1	AP1S1
0	2200000	1900000	0	3500000	390000	780000	1600000	3	3	Q00688	0.573844	Peptidyl-prolyl cis-trans isomerase FKBP3 OS=Homo sapiens OX=9606 GN=FKBP3 PE=1 SV=1	FKBP3
3100000	1800000	2600000	1600000	1700000	1300000	1900000	3000000	7	7	Q9NQW7	0.573849	Xaa-Pro aminopeptidase 1 OS=Homo sapiens OX=9606 GN=XPNPEP1 PE=1 SV=3	XPNPEP1
4900000	5900000	9200000	4000000	6200000	3100000	5900000	16000000	13	13	Q15019	0.575499	Septin-2 OS=Homo sapiens OX=9606 GN=SEPTIN2 PE=1 SV=1	SEPTIN2
0	4100000	2900000	3400000	1600000	1900000	1500000	3100000	6	6	Q96IJ6	0.576229	Mannose-1-phosphate guanyltransferase alpha OS=Homo sapiens OX=9606 GN=GMPPA PE=1 SV=1	GMPPA
2800000	2000000	1400000	1400000	3000000	1700000	2400000	1600000	14	14	A0A0A0MTN0	0.576754	Cullin-2 OS=Homo sapiens OX=9606 GN=CUL2 PE=1 SV=1	CUL2
2100000	1900000	1000000	1500000	1900000	1100000	690000	1900000	4	4	Q9GZZ9	0.578514	Ubiquitin-like modifier-activating enzyme 5 OS=Homo sapiens OX=9606 GN=UBA5 PE=1 SV=1	UBA5
0	0	0	460000	380000	0	0	480000	1	1	P50748	0.578786	Kinetochore-associated protein 1 OS=Homo sapiens OX=9606 GN=KNTC1 PE=1 SV=1	KNTC1
0	670000	540000	0	0	160000	0	540000	4	1	P62837	0.579593	Ubiquitin-conjugating enzyme E2 D2 OS=Homo sapiens OX=9606 GN=UBE2D2 PE=1 SV=1	UBE2D2
11000000	8900000	4300000	3600000	6400000	4700000	5800000	6600000	19	19	P48163	0.580393	NADP-dependent malic enzyme OS=Homo sapiens OX=9606 GN=ME1 PE=1 SV=1	ME1
7800000	1900000	2200000	4800000	3900000	2100000	2400000	4800000	12	12	A0A494C1K3	0.584069	General transcription factor II-I OS=Homo sapiens OX=9606 GN=GTF2I PE=1 SV=1	GTF2I
1600000	1100000	1100000	970000	1700000	270000	1700000	0	3	3	Q9UNN5	0.584421	FAS-associated factor 1 OS=Homo sapiens OX=9606 GN=FAF1 PE=1 SV=2	FAF1
3600000	3600000	4800000	5500000	3000000	3600000	2100000	6400000	11	11	Q9BT78	0.584912	COP9 signalosome complex subunit 4 OS=Homo sapiens OX=9606 GN=COPS4 PE=1 SV=1	COPS4
2300000	2600000	10000000	5300000	2700000	1400000	860000	9200000	8	8	O95433	0.585919	Activator of 90 kDa heat shock protein ATPase homolog 1 OS=Homo sapiens OX=9606 GN=AHSA1 PE=1 SV=1	AHSA1
0	0	990000	0	0	0	0	380000	2	2	Q6GMV2	0.586037	SET and MYND domain-containing protein 5 OS=Homo sapiens OX=9606 GN=SMYD5 PE=1 SV=2	SMYD5
2000000	2200000	0	2300000	2000000	580000	1200000	1300000	9	1	P58107	0.586518	Epiplakin OS=Homo sapiens OX=9606 GN=EPPK1 PE=1 SV=3	EPPK1
1300000	2300000	770000	1100000	2000000	690000	500000	1200000	6	4	Q9NRF8	0.586524	CTP synthase 2 OS=Homo sapiens OX=9606 GN=CTPS2 PE=1 SV=1	CTPS2
0	0	0	150000	0	0	390000	0	1	1	Q9BXB4	0.586592	Oxysterol-binding protein-related protein 11 OS=Homo sapiens OX=9606 GN=OSBPL11 PE=1 SV=2	OSBPL11
1800000	2100000	980000	1200000	3100000	840000	1400000	2000000	4	4	Q8WZA9	0.586905	Immunity-related GTPase family Q protein OS=Homo sapiens OX=9606 GN=IRGQ PE=1 SV=1	IRGQ
3200000	2800000	5100000	5500000	1800000	3600000	1700000	6500000	7	7	P52788	0.587383	Spermine synthase OS=Homo sapiens OX=9606 GN=SMS PE=1 SV=2	SMS
17000000	17000000	16000000	15000000	19000000	10000000	9400000	20000000	14	14	O00170	0.587398	AH receptor-interacting protein OS=Homo sapiens OX=9606 GN=AIP PE=1 SV=2	AIP
0	0	0	670000	260000	0	0	0	3	3	Q15477	0.589055	Helicase SKI2W OS=Homo sapiens OX=9606 GN=SKIV2L PE=1 SV=3	SKIC2
14000000	8700000	11000000	13000000	14000000	8800000	13000000	15000000	23	23	P55786	0.589102	Puromycin-sensitive aminopeptidase OS=Homo sapiens OX=9606 GN=NPEPPS PE=1 SV=2	NPEPPS
0	22000000	28000000	0	28000000	0	15000000	30000000	1	1	G3V1D7	0.58916	Reticulon 4 receptor-like 2, isoform CRA_a OS=Homo sapiens OX=9606 GN=RTN4RL2 PE=1 SV=1	RTN4RL2
0	0	260000	320000	270000	0	250000	310000	1	1	P27824	0.590494	Calnexin OS=Homo sapiens OX=9606 GN=CANX PE=1 SV=2	CANX
2800000	3900000	4800000	3700000	1200000	2900000	940000	6900000	11	11	P61160	0.590765	Actin-related protein 2 OS=Homo sapiens OX=9606 GN=ACTR2 PE=1 SV=1	ACTR2
970000	2800000	8100000	2200000	2800000	590000	1500000	5000000	4	4	O14964	0.591117	Hepatocyte growth factor-regulated tyrosine kinase substrate OS=Homo sapiens OX=9606 GN=HGS PE=1 SV=1	HGS
3800000	4500000	3900000	3200000	3700000	2600000	2700000	5000000	3	3	Q15257	0.59197	Serine/threonine-protein phosphatase 2A activator OS=Homo sapiens OX=9606 GN=PTPA PE=1 SV=3	PTPA
0	1100000	1200000	2000000	880000	1000000	1600000	1900000	4	4	Q00796	0.592253	Sorbitol dehydrogenase OS=Homo sapiens OX=9606 GN=SORD PE=1 SV=4	SORD
240000	350000	110000	82000	940000	0	120000	220000	11	8	Q13464	0.592608	Rho-associated protein kinase 1 OS=Homo sapiens OX=9606 GN=ROCK1 PE=1 SV=1	ROCK1
540000	430000	510000	290000	770000	340000	560000	360000	2	2	Q08AM6	0.5927	Protein VAC14 homolog OS=Homo sapiens OX=9606 GN=VAC14 PE=1 SV=1	VAC14
1800000	2800000	4700000	270000	3400000	390000	330000	2700000	4	4	P31949	0.593182	Protein S100-A11 OS=Homo sapiens OX=9606 GN=S100A11 PE=1 SV=2	S100A11
16000000	17000000	17000000	18000000	15000000	13000000	11000000	23000000	13	11	P67775	0.593448	Serine/threonine-protein phosphatase 2A catalytic subunit alpha isoform OS=Homo sapiens OX=9606 GN=PPP2CA PE=1 SV=1	PPP2CA
4200000	2300000	2300000	2800000	5800000	1600000	3200000	3200000	37	37	Q92616	0.594425	eIF-2-alpha kinase activator GCN1 OS=Homo sapiens OX=9606 GN=GCN1 PE=1 SV=6	GCN1
470000	940000	770000	640000	1400000	0	150000	530000	3	3	G5EA03	0.594524	LIM and calponin homology domains-containing protein 1 OS=Homo sapiens OX=9606 GN=LIMCH1 PE=1 SV=1	LIMCH1
590000	800000	0	0	1200000	910000	92000	0	5	5	Q9P0J7	0.594904	E3 ubiquitin-protein ligase KCMF1 OS=Homo sapiens OX=9606 GN=KCMF1 PE=1 SV=2	KCMF1
37000000	32000000	32000000	47000000	43000000	32000000	29000000	63000000	26	26	P04083	0.595209	Annexin A1 OS=Homo sapiens OX=9606 GN=ANXA1 PE=1 SV=2	ANXA1
760000	880000	1400000	180000	600000	1300000	720000	1300000	2	2	Q9C005	0.595327	Protein dpy-30 homolog OS=Homo sapiens OX=9606 GN=DPY30 PE=1 SV=1	DPY30
860000	1600000	1000000	0	1400000	0	0	980000	2	2	Q9UKF6	0.597125	Cleavage and polyadenylation specificity factor subunit 3 OS=Homo sapiens OX=9606 GN=CPSF3 PE=1 SV=1	CPSF3
43000000	30000000	41000000	18000000	29000000	32000000	28000000	68000000	24	24	P43490	0.597423	Nicotinamide phosphoribosyltransferase OS=Homo sapiens OX=9606 GN=NAMPT PE=1 SV=1	NAMPT
21000000	31000000	42000000	22000000	29000000	24000000	20000000	72000000	30	18	P60842	0.597473	Eukaryotic initiation factor 4A-I OS=Homo sapiens OX=9606 GN=EIF4A1 PE=1 SV=1	EIF4A1
490000	300000	0	1200000	830000	0	0	440000	3	3	H0Y8X4	0.598551	2'-deoxynucleoside 5'-phosphate N-hydrolase 1 (Fragment) OS=Homo sapiens OX=9606 GN=DNPH1 PE=1 SV=1	DNPH1
2700000	2000000	3200000	3300000	3000000	2300000	2200000	2900000	13	6	P16989	0.599152	Y-box-binding protein 3 OS=Homo sapiens OX=9606 GN=YBX3 PE=1 SV=4	YBX3
1800000	2700000	3300000	2800000	3300000	1900000	1600000	2700000	5	5	P00492	0.599642	Hypoxanthine-guanine phosphoribosyltransferase OS=Homo sapiens OX=9606 GN=HPRT1 PE=1 SV=2	HPRT1
740000	410000	0	0	0	260000	430000	0	1	1	Q92990	0.600107	Glomulin OS=Homo sapiens OX=9606 GN=GLMN PE=1 SV=2	GLMN
3000000	310000	1000000	1300000	1200000	1600000	640000	830000	12	12	Q86UP2	0.602433	Kinectin OS=Homo sapiens OX=9606 GN=KTN1 PE=1 SV=1	KTN1
18000000	11000000	17000000	13000000	14000000	12000000	17000000	22000000	37	33	Q92598	0.60266	Heat shock protein 105 kDa OS=Homo sapiens OX=9606 GN=HSPH1 PE=1 SV=1	HSPH1
43000000	36000000	45000000	18000000	27000000	26000000	30000000	43000000	41	41	P78371	0.603092	T-complex protein 1 subunit beta OS=Homo sapiens OX=9606 GN=CCT2 PE=1 SV=4	CCT2
1600000	710000	1600000	1800000	1500000	4000000	800000	1100000	8	8	O94855	0.603219	Protein transport protein Sec24D OS=Homo sapiens OX=9606 GN=SEC24D PE=1 SV=2	SEC24D
0	0	1200000	690000	0	400000	0	740000	2	2	Q9Y4P1	0.603585	Cysteine protease ATG4B OS=Homo sapiens OX=9606 GN=ATG4B PE=1 SV=2	ATG4B
33000000	31000000	28000000	14000000	21000000	22000000	25000000	28000000	39	38	P50991	0.60435	T-complex protein 1 subunit delta OS=Homo sapiens OX=9606 GN=CCT4 PE=1 SV=4	CCT4
16000000	15000000	11000000	7700000	15000000	10000000	13000000	17000000	19	19	P54578	0.604379	Ubiquitin carboxyl-terminal hydrolase 14 OS=Homo sapiens OX=9606 GN=USP14 PE=1 SV=3	USP14
680000	1100000	360000	0	440000	0	490000	620000	15	3	Q9UJU6	0.60452	Drebrin-like protein OS=Homo sapiens OX=9606 GN=DBNL PE=1 SV=1	DBNL
21000000	19000000	30000000	10000000	17000000	17000000	19000000	18000000	2	1	Q15286	0.605594	Ras-related protein Rab-35 OS=Homo sapiens OX=9606 GN=RAB35 PE=1 SV=1	RAB35
9000000	9100000	11000000	6700000	16000000	6500000	3800000	17000000	11	11	P30086	0.605681	Phosphatidylethanolamine-binding protein 1 OS=Homo sapiens OX=9606 GN=PEBP1 PE=1 SV=3	PEBP1
8400000	3400000	5500000	6800000	6300000	2400000	5100000	7100000	7	7	P49207	0.606884	60S ribosomal protein L34 OS=Homo sapiens OX=9606 GN=RPL34 PE=1 SV=3	RPL34
550000000	280000000	360000000	260000000	470000000	220000000	190000000	1000000000	7	1	P13929	0.608164	Beta-enolase OS=Homo sapiens OX=9606 GN=ENO3 PE=1 SV=5	ENO3
4400000	5900000	8000000	5200000	7800000	4500000	4900000	9300000	7	7	A0A087WYT3	0.608843	Prostaglandin E synthase 3 OS=Homo sapiens OX=9606 GN=PTGES3 PE=1 SV=1	PTGES3
9600000	14000000	13000000	17000000	11000000	7400000	6300000	21000000	18	15	P52907	0.610511	F-actin-capping protein subunit alpha-1 OS=Homo sapiens OX=9606 GN=CAPZA1 PE=1 SV=3	CAPZA1
2900000	3300000	2700000	2500000	3400000	3300000	1100000	2400000	12	12	Q9BUJ2	0.611274	Heterogeneous nuclear ribonucleoprotein U-like protein 1 OS=Homo sapiens OX=9606 GN=HNRNPUL1 PE=1 SV=2	HNRNPUL1
3400000	6300000	1800000	3700000	990000	2700000	1400000	6700000	3	3	Q9P287	0.613699	BRCA2 and CDKN1A-interacting protein OS=Homo sapiens OX=9606 GN=BCCIP PE=1 SV=1	BCCIP
0	3800000	4800000	1800000	4100000	0	3100000	0	1	1	Q13492	0.613868	Phosphatidylinositol-binding clathrin assembly protein OS=Homo sapiens OX=9606 GN=PICALM PE=1 SV=2	PICALM
0	250000	37000	0	0	0	0	660000	5	5	P49790	0.614445	Nuclear pore complex protein Nup153 OS=Homo sapiens OX=9606 GN=NUP153 PE=1 SV=2	NUP153
33000000	26000000	23000000	17000000	20000000	10000000	21000000	35000000	10	10	P62851	0.614575	40S ribosomal protein S25 OS=Homo sapiens OX=9606 GN=RPS25 PE=1 SV=1	RPS25
8600000	3900000	5500000	7800000	8500000	4100000	6100000	11000000	10	10	P84098	0.615087	60S ribosomal protein L19 OS=Homo sapiens OX=9606 GN=RPL19 PE=1 SV=1	RPL19
0	1100000	0	580000	1600000	1100000	0	0	3	3	A0A3B3IUA2	0.615791	Ribonucloprotein OS=Homo sapiens OX=9606 GN=SNU13 PE=1 SV=1	SNU13
1500000	740000	0	0	1100000	200000	0	0	1	1	P85037	0.615982	Forkhead box protein K1 OS=Homo sapiens OX=9606 GN=FOXK1 PE=1 SV=1	FOXK1
0	94000	150000	0	540000	0	0	0	2	2	Q7L2J0	0.61604	7SK snRNA methylphosphate capping enzyme OS=Homo sapiens OX=9606 GN=MEPCE PE=1 SV=1	MEPCE
4000000	4700000	1800000	3000000	4300000	2300000	2100000	3100000	10	9	Q15233	0.616063	Non-POU domain-containing octamer-binding protein OS=Homo sapiens OX=9606 GN=NONO PE=1 SV=4	NONO
12000000	13000000	10000000	11000000	15000000	8200000	7100000	24000000	13	13	J3KR44	0.617555	Ubiquitin thioesterase OS=Homo sapiens OX=9606 GN=OTUB1 PE=1 SV=2	OTUB1
4500000	11000000	21000000	5400000	11000000	3400000	3800000	14000000	11	11	Q14847	0.61859	LIM and SH3 domain protein 1 OS=Homo sapiens OX=9606 GN=LASP1 PE=1 SV=2	LASP1
310000	740000	250000	96000	610000	260000	340000	520000	3	3	Q13451	0.61961	Peptidyl-prolyl cis-trans isomerase FKBP5 OS=Homo sapiens OX=9606 GN=FKBP5 PE=1 SV=2	FKBP5
2000000	1300000	3200000	1400000	2800000	1800000	1000000	3900000	16	16	Q5H9R7	0.619611	Serine/threonine-protein phosphatase 6 regulatory subunit 3 OS=Homo sapiens OX=9606 GN=PPP6R3 PE=1 SV=2	PPP6R3
430000	320000	350000	210000	540000	290000	230000	0	2	2	Q9H1B7	0.620915	Probable E3 ubiquitin-protein ligase IRF2BPL OS=Homo sapiens OX=9606 GN=IRF2BPL PE=1 SV=1	IRF2BPL
1800000	560000	2400000	4500000	2900000	350000	160000	3400000	5	5	Q9Y6I3	0.621703	Epsin-1 OS=Homo sapiens OX=9606 GN=EPN1 PE=1 SV=2	EPN1
330000	1600000	1200000	0	1100000	290000	400000	480000	7	7	P42166	0.622061	Lamina-associated polypeptide 2, isoform alpha OS=Homo sapiens OX=9606 GN=TMPO PE=1 SV=2	TMPO
98000000	82000000	86000000	70000000	90000000	62000000	60000000	100000000	41	2	P68371	0.622786	Tubulin beta-4B chain OS=Homo sapiens OX=9606 GN=TUBB4B PE=1 SV=1	TUBB4B
2100000	1300000	1900000	690000	2000000	840000	1700000	2400000	12	12	Q9NTJ3	0.623547	Structural maintenance of chromosomes protein 4 OS=Homo sapiens OX=9606 GN=SMC4 PE=1 SV=2	SMC4
7500000	6000000	4600000	7000000	7800000	7500000	5200000	6400000	11	8	Q13162	0.623723	Peroxiredoxin-4 OS=Homo sapiens OX=9606 GN=PRDX4 PE=1 SV=1	PRDX4
0	10000000	10000000	0	15000000	0	0	16000000	2	2	Q01130	0.624268	Serine/arginine-rich splicing factor 2 OS=Homo sapiens OX=9606 GN=SRSF2 PE=1 SV=4	SRSF2
3300000	1600000	2000000	3000000	3400000	3600000	2200000	1900000	11	11	Q9NYU2	0.626745	UDP-glucose:glycoprotein glucosyltransferase 1 OS=Homo sapiens OX=9606 GN=UGGT1 PE=1 SV=3	UGGT1
220000000	67000000	75000000	140000000	120000000	120000000	130000000	51000000	14	1	Q3ZCM7	0.629898	Tubulin beta-8 chain OS=Homo sapiens OX=9606 GN=TUBB8 PE=1 SV=2	TUBB8
2000000	2200000	3200000	0	2700000	2400000	1300000	2500000	3	3	Q92882	0.630566	Osteoclast-stimulating factor 1 OS=Homo sapiens OX=9606 GN=OSTF1 PE=1 SV=2	OSTF1
11000000	2300000	8800000	2300000	8600000	5900000	6000000	8700000	28	2	J3KN67	0.630879	Tropomyosin alpha-3 chain OS=Homo sapiens OX=9606 GN=TPM3 PE=1 SV=1	TPM3
1600000	1700000	1300000	1200000	0	1400000	1500000	2000000	2	2	O95372	0.631242	Acyl-protein thioesterase 2 OS=Homo sapiens OX=9606 GN=LYPLA2 PE=1 SV=1	LYPLA2
320000	0	550000	640000	720000	0	440000	820000	2	2	G3V4P8	0.631344	Glia maturation factor beta (Fragment) OS=Homo sapiens OX=9606 GN=GMFB PE=1 SV=1	GMFB
0	0	1200000	2600000	0	3600000	0	2400000	6	6	P49411	0.632457	Elongation factor Tu, mitochondrial OS=Homo sapiens OX=9606 GN=TUFM PE=1 SV=2	TUFM
17000000	17000000	10000000	12000000	16000000	13000000	11000000	22000000	7	7	P07339	0.633334	Cathepsin D OS=Homo sapiens OX=9606 GN=CTSD PE=1 SV=1	CTSD
1300000	2100000	2000000	2500000	2700000	2600000	1100000	2400000	7	7	P13804	0.633334	Electron transfer flavoprotein subunit alpha, mitochondrial OS=Homo sapiens OX=9606 GN=ETFA PE=1 SV=1	ETFA
400000	0	750000	590000	0	0	0	1100000	1	1	Q6NXE6	0.63385	Armadillo repeat-containing protein 6 OS=Homo sapiens OX=9606 GN=ARMC6 PE=1 SV=2	ARMC6
18000000	11000000	8700000	9600000	17000000	9300000	10000000	17000000	45	45	A0A024R4E5	0.634565	High density lipoprotein binding protein (Vigilin), isoform CRA_a OS=Homo sapiens OX=9606 GN=HDLBP PE=1 SV=1	HDLBP
1300000	3200000	2200000	1900000	2200000	1800000	1600000	4600000	4	4	Q9Y295	0.63488	Developmentally-regulated GTP-binding protein 1 OS=Homo sapiens OX=9606 GN=DRG1 PE=1 SV=1	DRG1
0	0	3300000	0	1200000	0	3700000	700000	5	4	P35612	0.635687	Beta-adducin OS=Homo sapiens OX=9606 GN=ADD2 PE=1 SV=3	ADD2
0	0	300000	0	160000	180000	130000	0	2	2	Q8N684	0.635785	Cleavage and polyadenylation specificity factor subunit 7 OS=Homo sapiens OX=9606 GN=CPSF7 PE=1 SV=1	CPSF7
2900000	570000	930000	2600000	4500000	0	1200000	3700000	4	3	P61026	0.636025	Ras-related protein Rab-10 OS=Homo sapiens OX=9606 GN=RAB10 PE=1 SV=1	RAB10
2600000	2900000	9700000	7600000	11000000	3500000	8000000	5100000	11	6	Q9UMX0	0.63669	Ubiquilin-1 OS=Homo sapiens OX=9606 GN=UBQLN1 PE=1 SV=2	UBQLN1
1100000	720000	1900000	1800000	1200000	1500000	1000000	2800000	7	7	Q7L2H7	0.637562	Eukaryotic translation initiation factor 3 subunit M OS=Homo sapiens OX=9606 GN=EIF3M PE=1 SV=1	EIF3M
15000000	7600000	5600000	9800000	11000000	7300000	9600000	5400000	7	7	J3QQ67	0.638037	60S ribosomal protein L18 (Fragment) OS=Homo sapiens OX=9606 GN=RPL18 PE=1 SV=1	RPL18
7600000	9200000	2800000	4500000	7600000	6300000	8300000	5100000	17	17	B0QY89	0.638051	Eukaryotic translation initiation factor 3 subunit L OS=Homo sapiens OX=9606 GN=EIF3L PE=1 SV=1	EIF3L
0	270000	820000	0	390000	0	0	1500000	2	2	Q9UK76	0.638065	Jupiter microtubule associated homolog 1 OS=Homo sapiens OX=9606 GN=JPT1 PE=1 SV=3	JPT1
570000	520000	2200000	470000	1300000	210000	430000	860000	5	5	P55957	0.638171	BH3-interacting domain death agonist OS=Homo sapiens OX=9606 GN=BID PE=1 SV=1	BID
0	670000	340000	810000	120000	220000	1000000	1100000	1	1	Q5T1J5	0.638242	Putative coiled-coil-helix-coiled-coil-helix domain-containing protein CHCHD2P9, mitochondrial OS=Homo sapiens OX=9606 GN=CHCHD2P9 PE=5 SV=1	CHCHD2P9
260000	0	0	0	0	570000	0	0	1	1	Q9UP83	0.638326	Conserved oligomeric Golgi complex subunit 5 OS=Homo sapiens OX=9606 GN=COG5 PE=1 SV=3	COG5
8200000	5800000	4300000	6200000	2500000	3900000	6700000	19000000	15	15	P52292	0.63885	Importin subunit alpha-1 OS=Homo sapiens OX=9606 GN=KPNA2 PE=1 SV=1	KPNA2
7200000	7200000	3500000	6800000	10000000	4800000	3900000	9600000	8	8	P62857	0.638888	40S ribosomal protein S28 OS=Homo sapiens OX=9606 GN=RPS28 PE=1 SV=1	RPS28
4000000	4400000	8000000	8400000	2000000	4100000	3100000	11000000	9	9	Q12905	0.640222	Interleukin enhancer-binding factor 2 OS=Homo sapiens OX=9606 GN=ILF2 PE=1 SV=2	ILF2
1900000	0	0	670000	810000	630000	0	2500000	4	4	Q96K76	0.640608	Ubiquitin carboxyl-terminal hydrolase 47 OS=Homo sapiens OX=9606 GN=USP47 PE=1 SV=3	USP47
6800000	11000000	12000000	10000000	7800000	11000000	8600000	9800000	14	11	Q14103	0.641486	Heterogeneous nuclear ribonucleoprotein D0 OS=Homo sapiens OX=9606 GN=HNRNPD PE=1 SV=1	HNRNPD
11000000	14000000	11000000	14000000	19000000	3600000	11000000	10000000	10	2	P08134	0.642518	Rho-related GTP-binding protein RhoC OS=Homo sapiens OX=9606 GN=RHOC PE=1 SV=1	RHOC
23000000	17000000	14000000	14000000	14000000	14000000	15000000	20000000	18	17	P62191	0.642903	26S proteasome regulatory subunit 4 OS=Homo sapiens OX=9606 GN=PSMC1 PE=1 SV=1	PSMC1
1100000	1700000	0	1800000	0	1100000	1200000	1300000	1	1	Q2TAA2	0.642903	Isoamyl acetate-hydrolyzing esterase 1 homolog OS=Homo sapiens OX=9606 GN=IAH1 PE=1 SV=1	IAH1
9600000	4900000	4000000	6100000	4500000	3600000	5600000	7900000	7	6	P09496	0.643362	Clathrin light chain A OS=Homo sapiens OX=9606 GN=CLTA PE=1 SV=1	CLTA
540000	2700000	3200000	0	2600000	320000	0	1600000	22	1	C9J813	0.64507	Caldesmon (Fragment) OS=Homo sapiens OX=9606 GN=CALD1 PE=1 SV=1	CALD1
0	450000	0	540000	510000	300000	0	550000	3	3	O75694	0.645903	Nuclear pore complex protein Nup155 OS=Homo sapiens OX=9606 GN=NUP155 PE=1 SV=1	NUP155
2600000	920000	3800000	930000	2800000	750000	2500000	4100000	9	9	Q7L576	0.646169	Cytoplasmic FMR1-interacting protein 1 OS=Homo sapiens OX=9606 GN=CYFIP1 PE=1 SV=1	CYFIP1
1700000	1000000	2100000	1200000	2200000	1500000	2800000	550000	10	10	Q08J23	0.646326	RNA cytosine C(5)-methyltransferase NSUN2 OS=Homo sapiens OX=9606 GN=NSUN2 PE=1 SV=2	NSUN2
480000		1300000		1800000	1000000	440000	1300000	8	7	O00159	0.646602	Unconventional myosin-Ic OS=Homo sapiens OX=9606 GN=MYO1C PE=1 SV=4	MYO1C
0	450000	0	0	0	510000	260000	0	1	1	H0UI80	0.647263	Negative elongation factor C/D OS=Homo sapiens OX=9606 GN=NELFCD PE=1 SV=1	NELFCD
48000000	24000000	44000000	47000000	19000000	33000000	34000000	58000000	14	14	P52565	0.647347	Rho GDP-dissociation inhibitor 1 OS=Homo sapiens OX=9606 GN=ARHGDIA PE=1 SV=3	ARHGDIA
590000	1800000	1200000	0	2100000	190000	380000	2200000	2	2	Q9Y5S9	0.647438	RNA-binding protein 8A OS=Homo sapiens OX=9606 GN=RBM8A PE=1 SV=1	RBM8A
5100000	6500000	6000000	6200000	580000	4700000	4800000	10000000	4	4	Q16186	0.650728	Proteasomal ubiquitin receptor ADRM1 OS=Homo sapiens OX=9606 GN=ADRM1 PE=1 SV=2	ADRM1
10000000	7200000	9500000	6400000	9200000	7700000	6900000	12000000	6	6	O00487	0.651879	26S proteasome non-ATPase regulatory subunit 14 OS=Homo sapiens OX=9606 GN=PSMD14 PE=1 SV=1	PSMD14
0	0	0	190000	0	0	0	400000	2	2	Q9NVG8	0.652108	TBC1 domain family member 13 OS=Homo sapiens OX=9606 GN=TBC1D13 PE=1 SV=3	TBC1D13
780000	0	960000	340000	890000	0	0	600000	2	2	O43719	0.652129	HIV Tat-specific factor 1 OS=Homo sapiens OX=9606 GN=HTATSF1 PE=1 SV=1	HTATSF1
21000000	17000000	17000000	16000000	15000000	16000000	14000000	22000000	12	12	Q16543	0.652524	Hsp90 co-chaperone Cdc37 OS=Homo sapiens OX=9606 GN=CDC37 PE=1 SV=1	CDC37
670000	1000000	0	0	0	0	1000000	0	1	1	A0A1B0GVH5	0.652595	Alpha-ketoglutarate-dependent dioxygenase FTO OS=Homo sapiens OX=9606 GN=FTO PE=1 SV=1	FTO
2400000	5400000	4000000	2300000	1800000	3000000	2800000	4700000	7	7	P06132	0.652837	Uroporphyrinogen decarboxylase OS=Homo sapiens OX=9606 GN=UROD PE=1 SV=2	UROD
100000000	71000000	88000000	76000000	110000000	67000000	73000000	110000000	206	181	P35579	0.655008	Myosin-9 OS=Homo sapiens OX=9606 GN=MYH9 PE=1 SV=4	MYH9
640000	1200000	890000	410000	590000	430000	730000	1000000	3	3	O15144	0.656101	Actin-related protein 2/3 complex subunit 2 OS=Homo sapiens OX=9606 GN=ARPC2 PE=1 SV=1	ARPC2
23000000	20000000	25000000	30000000	20000000	18000000	16000000	35000000	26	25	P23526	0.656519	Adenosylhomocysteinase OS=Homo sapiens OX=9606 GN=AHCY PE=1 SV=4	AHCY
31000000	18000000	18000000	28000000	29000000	17000000	19000000	22000000	8	8	P62263	0.65655	40S ribosomal protein S14 OS=Homo sapiens OX=9606 GN=RPS14 PE=1 SV=3	RPS14
130000000	130000000	140000000	61000000	110000000	45000000	90000000	160000000	19	19	O00299	0.65734	Chloride intracellular channel protein 1 OS=Homo sapiens OX=9606 GN=CLIC1 PE=1 SV=4	CLIC1
33000000	28000000	29000000	15000000	19000000	14000000	19000000	40000000	30	15	Q9BUF5	0.65794	Tubulin beta-6 chain OS=Homo sapiens OX=9606 GN=TUBB6 PE=1 SV=1	TUBB6
0	490000	1900000	0	2100000	0	0	1600000	2	2	Q7L9L4	0.658779	MOB kinase activator 1B OS=Homo sapiens OX=9606 GN=MOB1B PE=1 SV=3	MOB1B
0	700000	0	1000000	690000	210000	0	260000	2	1	P0C0S5	0.659481	Histone H2A.Z OS=Homo sapiens OX=9606 GN=H2AZ1 PE=1 SV=2	H2AZ1
910000	0	0	0	500000	560000	330000	0	2	2	P08236	0.660546	Beta-glucuronidase OS=Homo sapiens OX=9606 GN=GUSB PE=1 SV=2	GUSB
450000	920000	680000	250000	600000	370000	390000	1500000	4	4	Q8WZA0	0.660851	Protein LZIC OS=Homo sapiens OX=9606 GN=LZIC PE=1 SV=1	LZIC
33000000	27000000	30000000	26000000	16000000	34000000	22000000	35000000	15	15	Q8NBS9	0.662608	Thioredoxin domain-containing protein 5 OS=Homo sapiens OX=9606 GN=TXNDC5 PE=1 SV=2	TXNDC5
0	480000	370000	0	0	520000	0	0	1	1	P21964	0.663114	Catechol O-methyltransferase OS=Homo sapiens OX=9606 GN=COMT PE=1 SV=2	COMT
0	620000	1100000	0	2100000	0	0	650000	3	3	O43809	0.663214	Cleavage and polyadenylation specificity factor subunit 5 OS=Homo sapiens OX=9606 GN=NUDT21 PE=1 SV=1	NUDT21
0	1200000	3800000	0	3300000	710000	700000	2300000	3	3	Q9Y6E2	0.663863	Basic leucine zipper and W2 domain-containing protein 2 OS=Homo sapiens OX=9606 GN=BZW2 PE=1 SV=1	BZW2
640000	0	0	0	1300000	0	0	0	1	1	A0A087WYN9	0.664778	ATP-dependent RNA helicase DHX29 OS=Homo sapiens OX=9606 GN=DHX29 PE=1 SV=1	DHX29
0	410000	0	270000	0	1300000	0	0	1	1	P23368	0.665144	NAD-dependent malic enzyme, mitochondrial OS=Homo sapiens OX=9606 GN=ME2 PE=1 SV=1	ME2
1800000	1000000	1200000	1900000	1600000	1900000	850000	940000	5	5	P31937	0.667329	3-hydroxyisobutyrate dehydrogenase, mitochondrial OS=Homo sapiens OX=9606 GN=HIBADH PE=1 SV=2	HIBADH
3500000	380000	1500000	2700000	3400000	1100000	1000000	4600000	9	9	Q14376	0.667776	UDP-glucose 4-epimerase OS=Homo sapiens OX=9606 GN=GALE PE=1 SV=2	GALE
2000000	2900000	1000000	2700000	1700000	1400000	2000000	2600000	3	3	Q15645	0.668384	Pachytene checkpoint protein 2 homolog OS=Homo sapiens OX=9606 GN=TRIP13 PE=1 SV=2	TRIP13
20000000	14000000	14000000	9100000	9600000	12000000	11000000	19000000	28	28	P14868	0.668772	Aspartate--tRNA ligase, cytoplasmic OS=Homo sapiens OX=9606 GN=DARS1 PE=1 SV=2	DARS1
1100000	0	1000000	0	0	0	0	1300000	1	1	Q8NF50	0.668811	Dedicator of cytokinesis protein 8 OS=Homo sapiens OX=9606 GN=DOCK8 PE=1 SV=3	DOCK8
0	450000	1500000	1300000	1700000	260000	260000	2100000	1	1	Q9NRN7	0.669631	L-aminoadipate-semialdehyde dehydrogenase-phosphopantetheinyl transferase OS=Homo sapiens OX=9606 GN=AASDHPPT PE=1 SV=2	AASDHPPT
0	420000	0	0	0	0	0	840000	1	1	O75794	0.670412	Cell division cycle protein 123 homolog OS=Homo sapiens OX=9606 GN=CDC123 PE=1 SV=1	CDC123
2400000	2500000	7300000	1100000	3600000	1200000	1900000	3900000	10	9	P32119	0.670858	Peroxiredoxin-2 OS=Homo sapiens OX=9606 GN=PRDX2 PE=1 SV=5	PRDX2
2200000	2600000	520000	2700000	1900000	1900000	1500000	1800000	9	9	Q15717	0.671074	ELAV-like protein 1 OS=Homo sapiens OX=9606 GN=ELAVL1 PE=1 SV=2	ELAVL1
15000000	14000000	9200000	16000000	7800000	9900000	11000000	20000000	10	10	P25398	0.671376	40S ribosomal protein S12 OS=Homo sapiens OX=9606 GN=RPS12 PE=1 SV=3	RPS12
860000	0	0	0	420000	370000	500000	0	4	4	O43264	0.672289	Centromere/kinetochore protein zw10 homolog OS=Homo sapiens OX=9606 GN=ZW10 PE=1 SV=3	ZW10
3000000	1800000	1400000	3500000	5300000	2300000	1800000	2000000	4	4	B4DUC8	0.673467	S-methyl-5'-thioadenosine phosphorylase OS=Homo sapiens OX=9606 GN=MTAP PE=1 SV=1	MTAP
19000000	13000000	16000000	16000000	16000000	12000000	12000000	20000000	5	5	P62854	0.675384	40S ribosomal protein S26 OS=Homo sapiens OX=9606 GN=RPS26 PE=1 SV=3	RPS26
1600000	1500000	1300000	1000000	2100000	820000	1600000	1400000	8	8	Q9Y2A7	0.675815	Nck-associated protein 1 OS=Homo sapiens OX=9606 GN=NCKAP1 PE=1 SV=1	NCKAP1
6500000	4700000	6400000	5400000	8900000	3800000	5700000	6600000	20	20	B5ME19	0.676929	Eukaryotic translation initiation factor 3 subunit C-like protein OS=Homo sapiens OX=9606 GN=EIF3CL PE=1 SV=1	EIF3CL
180000000	120000000	170000000	140000000	200000000	110000000	120000000	240000000	18	18	P07737	0.677523	Profilin-1 OS=Homo sapiens OX=9606 GN=PFN1 PE=1 SV=2	PFN1
26000000	18000000	21000000	25000000	16000000	17000000	9000000	37000000	25	25	P39023	0.677571	60S ribosomal protein L3 OS=Homo sapiens OX=9606 GN=RPL3 PE=1 SV=2	RPL3
2100000	3300000	2900000	3600000	3300000	2300000	660000	4200000	1	1	Q9Y333	0.677887	U6 snRNA-associated Sm-like protein LSm2 OS=Homo sapiens OX=9606 GN=LSM2 PE=1 SV=1	LSM2
1200000	1300000	1200000	400000	1400000	940000	1900000	500000	11	11	Q15642	0.677917	Cdc42-interacting protein 4 OS=Homo sapiens OX=9606 GN=TRIP10 PE=1 SV=3	TRIP10
0	1800000	2500000	0	830000	730000	920000	3400000	3	3	B5ME97	0.67813	Septin 10, isoform CRA_c OS=Homo sapiens OX=9606 GN=SEPTIN10 PE=1 SV=2	SEPTIN10
1400000	1300000	1700000	1100000	1800000	820000	770000	1600000	5	1	S4R3N1	0.678317	HSPE1-MOB4 readthrough OS=Homo sapiens OX=9606 GN=HSPE1-MOB4 PE=1 SV=1	HSPE1-MOB4
2900000	890000	5300000	470000	1600000	2100000	1500000	2400000	6	6	Q93009	0.67856	Ubiquitin carboxyl-terminal hydrolase 7 OS=Homo sapiens OX=9606 GN=USP7 PE=1 SV=2	USP7
21000000	16000000	15000000	18000000	19000000	11000000	13000000	22000000	15	15	P62269	0.679766	40S ribosomal protein S18 OS=Homo sapiens OX=9606 GN=RPS18 PE=1 SV=3	RPS18
24000000	25000000	21000000	21000000	33000000	18000000	16000000	32000000	17	17	B1AK88	0.679847	F-actin-capping protein subunit beta OS=Homo sapiens OX=9606 GN=CAPZB PE=1 SV=1	CAPZB
4800000	2900000	3200000	4300000	3700000	1400000	2500000	5800000	4	4	P61513	0.681394	60S ribosomal protein L37a OS=Homo sapiens OX=9606 GN=RPL37A PE=1 SV=2	RPL37A
24000000	15000000	17000000	18000000	18000000	13000000	15000000	23000000	118	118	Q13813	0.682711	Spectrin alpha chain, non-erythrocytic 1 OS=Homo sapiens OX=9606 GN=SPTAN1 PE=1 SV=3	SPTAN1
970000	520000	260000	1100000	680000	880000	320000	580000	2	2	Q96BW5	0.68317	Phosphotriesterase-related protein OS=Homo sapiens OX=9606 GN=PTER PE=1 SV=1	PTER
10000000	17000000	12000000	16000000	15000000	19000000	11000000	14000000	21	21	P22626	0.68357	Heterogeneous nuclear ribonucleoproteins A2/B1 OS=Homo sapiens OX=9606 GN=HNRNPA2B1 PE=1 SV=2	HNRNPA2B1
270000	0	0	0	0	0	0	140000	1	1	Q9Y5X2	0.683975	Sorting nexin-8 OS=Homo sapiens OX=9606 GN=SNX8 PE=1 SV=1	SNX8
940000	1100000	740000	1600000	4100000	620000	270000	920000	4	4	Q9NUQ9	0.686659	CYFIP-related Rac1 interactor B OS=Homo sapiens OX=9606 GN=CYRIB PE=1 SV=1	CYRIB
1100000	290000	1000000	860000	1200000	690000	0	2200000	4	4	Q9NR28	0.687508	Diablo homolog, mitochondrial OS=Homo sapiens OX=9606 GN=DIABLO PE=1 SV=1	DIABLO
3500000	3700000	7600000	1400000	7100000	2200000	2700000	7400000	9	9	P24666	0.688181	Low molecular weight phosphotyrosine protein phosphatase OS=Homo sapiens OX=9606 GN=ACP1 PE=1 SV=3	ACP1
430000	3200000	8200000	0	2700000	0	0	5300000	12	11	B4DUT8	0.688386	Calponin OS=Homo sapiens OX=9606 GN=CNN2 PE=1 SV=1	CNN2
6100000	3300000	4400000	5300000	5800000	1400000	4200000	5700000	4	4	Q9UBQ5	0.688838	Eukaryotic translation initiation factor 3 subunit K OS=Homo sapiens OX=9606 GN=EIF3K PE=1 SV=1	EIF3K
23000000	18000000	17000000	20000000	22000000	16000000	16000000	30000000	12	12	P62241	0.689052	40S ribosomal protein S8 OS=Homo sapiens OX=9606 GN=RPS8 PE=1 SV=2	RPS8
0	0	390000	0	0	400000	220000	0	1	1	Q8WUM0	0.690049	Nuclear pore complex protein Nup133 OS=Homo sapiens OX=9606 GN=NUP133 PE=1 SV=2	NUP133
2900000	2400000	3400000	2400000	2800000	2700000	1800000	5000000	8	8	P61201	0.691747	COP9 signalosome complex subunit 2 OS=Homo sapiens OX=9606 GN=COPS2 PE=1 SV=1	COPS2
1800000	1800000	1100000	0	1100000	0	1600000	1100000	2	2	Q8NCA5	0.692985	Protein FAM98A OS=Homo sapiens OX=9606 GN=FAM98A PE=1 SV=2	FAM98A
0	0	370000	0	190000	0	0	400000	2	2	K7ESQ2	0.693239	Kinetochore protein Spc24 (Fragment) OS=Homo sapiens OX=9606 GN=SPC24 PE=1 SV=1	SPC24
2200000	1200000	1200000	1800000	2000000	530000	2200000	880000	11	11	P23921	0.69412	Ribonucleoside-diphosphate reductase large subunit OS=Homo sapiens OX=9606 GN=RRM1 PE=1 SV=1	RRM1
2000000	2500000	3400000	770000	1700000	950000	2400000	5500000	9	9	A0A0A0MRI2	0.694389	Sorting nexin OS=Homo sapiens OX=9606 GN=SNX6 PE=1 SV=1	SNX6
5000000	3100000	5900000	2600000	6300000	3300000	2600000	6500000	8	7	P63000	0.69445	Ras-related C3 botulinum toxin substrate 1 OS=Homo sapiens OX=9606 GN=RAC1 PE=1 SV=1	RAC1
520000	1400000	3100000	850000	1200000	470000	610000	2400000	5	5	P11172	0.694863	Uridine 5'-monophosphate synthase OS=Homo sapiens OX=9606 GN=UMPS PE=1 SV=1	UMPS
3800000	4700000	2800000	1200000	1500000	1200000	1700000	13000000	15	1	G8JLA2	0.695394	Myosin light polypeptide 6 OS=Homo sapiens OX=9606 GN=MYL6 PE=1 SV=1	MYL6
3400000	2500000	2300000	4300000	3600000	2500000	2300000	3200000	4	4	P10768	0.696577	S-formylglutathione hydrolase OS=Homo sapiens OX=9606 GN=ESD PE=1 SV=2	ESD
320000	0	540000	220000	0	320000	490000	0	3	3	Q9HCE1	0.69779	Helicase MOV-10 OS=Homo sapiens OX=9606 GN=MOV10 PE=1 SV=2	MOV10
9100000	9000000	2600000	15000000	15000000	11000000	5000000	10000000	2	2	E9PR30	0.698702	40S ribosomal protein S30 OS=Homo sapiens OX=9606 GN=FAU PE=1 SV=1	FAU
1600000	1600000	1300000	1800000	2300000	930000	1100000	2700000	13	13	Q14008	0.69897	Cytoskeleton-associated protein 5 OS=Homo sapiens OX=9606 GN=CKAP5 PE=1 SV=3	CKAP5
700000	0	0	0	0	0	310000	810000	1	1	Q15018	0.699437	BRISC complex subunit Abraxas 2 OS=Homo sapiens OX=9606 GN=ABRAXAS2 PE=1 SV=2	ABRAXAS2
79000000	11000000	51000000	39000000	46000000	12000000	42000000	53000000	45	4	F5H5D3	0.700842	Tubulin alpha chain OS=Homo sapiens OX=9606 GN=TUBA1C PE=1 SV=1	TUBA1C
3100000	1600000	350000	520000	1700000	1400000	1800000	1700000	3	3	Q06203	0.700843	Amidophosphoribosyltransferase OS=Homo sapiens OX=9606 GN=PPAT PE=1 SV=1	PPAT
1300000	0	0	0	0	0	0	2400000	3	1	H0YJ75	0.700909	Serine/threonine-protein phosphatase 2A 56 kDa regulatory subunit gamma isoform (Fragment) OS=Homo sapiens OX=9606 GN=PPP2R5C PE=1 SV=1	PPP2R5C
410000	1800000	3600000	160000	1900000	850000	510000	4700000	15	14	Q16181	0.701207	Septin-7 OS=Homo sapiens OX=9606 GN=SEPTIN7 PE=1 SV=2	SEPTIN7
8600000	12000000	7900000	6600000	5600000	6200000	7000000	13000000	15	15	P09651	0.702654	Heterogeneous nuclear ribonucleoprotein A1 OS=Homo sapiens OX=9606 GN=HNRNPA1 PE=1 SV=5	HNRNPA1
11000000	16000000	12000000	7600000	13000000	8200000	7600000	14000000	10	10	Q13283	0.703466	Ras GTPase-activating protein-binding protein 1 OS=Homo sapiens OX=9606 GN=G3BP1 PE=1 SV=1	G3BP1
0	990000	780000	290000	1400000	210000	1100000	0	3	3	A0A1B0GUA3	0.703662	KIF-binding protein OS=Homo sapiens OX=9606 GN=KIFBP PE=1 SV=1	KIFBP
7000000	5000000	4000000	7000000	6100000	5200000	2500000	7200000	10	10	P10412	0.703676	Histone H1.4 OS=Homo sapiens OX=9606 GN=H1-4 PE=1 SV=2	H1-4
44000000	37000000	27000000	22000000	31000000	28000000	32000000	31000000	39	39	P17987	0.703935	T-complex protein 1 subunit alpha OS=Homo sapiens OX=9606 GN=TCP1 PE=1 SV=1	TCP1
4000000	1500000	6100000	4200000	1800000	2900000	2900000	6100000	7	7	P16930	0.705447	Fumarylacetoacetase OS=Homo sapiens OX=9606 GN=FAH PE=1 SV=2	FAH
37000000	28000000	25000000	15000000	27000000	21000000	20000000	29000000	19	19	P23381	0.705535	Tryptophan--tRNA ligase, cytoplasmic OS=Homo sapiens OX=9606 GN=WARS1 PE=1 SV=2	WARS1
2700000	1300000	1500000	2600000	2700000	1000000	1900000	1700000	12	12	Q9NZB2	0.705535	Constitutive coactivator of PPAR-gamma-like protein 1 OS=Homo sapiens OX=9606 GN=FAM120A PE=1 SV=2	FAM120A
370000	790000	1000000	370000	950000	180000	81000	880000	3	3	Q8WWM7	0.705614	Ataxin-2-like protein OS=Homo sapiens OX=9606 GN=ATXN2L PE=1 SV=2	ATXN2L
1400000	5000000	0	0	0	2300000	3000000	3300000	2	2	P26368	0.707357	Splicing factor U2AF 65 kDa subunit OS=Homo sapiens OX=9606 GN=U2AF2 PE=1 SV=4	U2AF2
3200000	0	0	0	660000	0	0	1200000	1	1	Q14257	0.707449	Reticulocalbin-2 OS=Homo sapiens OX=9606 GN=RCN2 PE=1 SV=1	RCN2
21000000	25000000	30000000	16000000	40000000	12000000	16000000	36000000	8	8	J3KQE5	0.707654	GTP-binding nuclear protein Ran (Fragment) OS=Homo sapiens OX=9606 GN=RAN PE=1 SV=1	RAN
10000000	8500000	9100000	8500000	11000000	5400000	6300000	11000000	14	14	P26373	0.710162	60S ribosomal protein L13 OS=Homo sapiens OX=9606 GN=RPL13 PE=1 SV=4	RPL13
9400000	5700000	6100000	5700000	7800000	2900000	4600000	9000000	6	6	M0QYS1	0.710421	60S ribosomal protein L13a (Fragment) OS=Homo sapiens OX=9606 GN=RPL13A PE=1 SV=2	RPL13A
3000000	310000	520000	2100000	1100000	1100000	1500000	3600000	6	6	Q96A49	0.710563	Synapse-associated protein 1 OS=Homo sapiens OX=9606 GN=SYAP1 PE=1 SV=1	SYAP1
5500000	4600000	4100000	4400000	6200000	5300000	3500000	4600000	14	14	Q08211	0.711628	ATP-dependent RNA helicase A OS=Homo sapiens OX=9606 GN=DHX9 PE=1 SV=4	DHX9
5900000	2100000	3800000	4200000	6400000	3400000	3900000	3900000	16	16	Q32MZ4	0.711901	Leucine-rich repeat flightless-interacting protein 1 OS=Homo sapiens OX=9606 GN=LRRFIP1 PE=1 SV=2	LRRFIP1
12000000	10000000	10000000	9000000	11000000	8500000	11000000	12000000	34	34	A0A087WW66	0.71414	26S proteasome non-ATPase regulatory subunit 1 OS=Homo sapiens OX=9606 GN=PSMD1 PE=1 SV=1	PSMD1
7700000	5100000	10000000	5000000	5900000	5800000	7000000	12000000	6	6	F8VVA7	0.714665	Coatomer subunit zeta OS=Homo sapiens OX=9606 GN=COPZ1 PE=1 SV=1	COPZ1
3400000	4600000	3800000	3800000	3500000	4600000	560000	5300000	4	4	Q9UBR2	0.715912	Cathepsin Z OS=Homo sapiens OX=9606 GN=CTSZ PE=1 SV=1	CTSZ
1600000	0	770000	1300000	2000000	750000	460000	1200000	1	1	Q9UI14	0.716257	Prenylated Rab acceptor protein 1 OS=Homo sapiens OX=9606 GN=RABAC1 PE=1 SV=1	RABAC1
13000000	6400000	18000000	7000000	8200000	6900000	14000000	22000000	17	7	Q32Q12	0.716465	Nucleoside diphosphate kinase OS=Homo sapiens OX=9606 GN=NME1-NME2 PE=1 SV=1	NME1-NME2
2600000	0	2100000	2300000	2300000	1400000	2100000	0	1	1	Q9Y3D8	0.716688	Adenylate kinase isoenzyme 6 OS=Homo sapiens OX=9606 GN=AK6 PE=1 SV=1	AK6
14000000	9300000	12000000	9300000	15000000	9200000	8600000	15000000	33	33	P26640	0.716767	Valine--tRNA ligase OS=Homo sapiens OX=9606 GN=VARS1 PE=1 SV=4	VARS1
490000	0	1100000	380000	520000	540000	580000	680000	1	1	Q08623	0.717708	Pseudouridine-5'-phosphatase OS=Homo sapiens OX=9606 GN=PUDP PE=1 SV=3	PUDP
6000000	2700000	6200000	1600000	3400000	2400000	940000	7100000	9	9	Q13867	0.717776	Bleomycin hydrolase OS=Homo sapiens OX=9606 GN=BLMH PE=1 SV=1	BLMH
520000	2800000	3400000	0	4400000	0	530000	3900000	9	9	Q9NR12	0.72053	PDZ and LIM domain protein 7 OS=Homo sapiens OX=9606 GN=PDLIM7 PE=1 SV=1	PDLIM7
38000000	38000000	51000000	11000000	24000000	19000000	30000000	49000000	29	29	Q16658	0.720623	Fascin OS=Homo sapiens OX=9606 GN=FSCN1 PE=1 SV=3	FSCN1
4200000	3500000	5500000	4300000	2600000	2900000	2900000	7300000	12	12	Q99961	0.720826	Endophilin-A2 OS=Homo sapiens OX=9606 GN=SH3GL1 PE=1 SV=1	SH3GL1
600000	1100000	1600000	320000	1500000	230000	0	1200000	1	1	A0A3B3IRV5	0.721274	Heme-binding protein 1 (Fragment) OS=Homo sapiens OX=9606 GN=HEBP1 PE=1 SV=1	HEBP1
2300000	1900000	2100000	1300000	1200000	400000	1600000	3400000	3	3	Q9GZS3	0.721954	WD repeat-containing protein 61 OS=Homo sapiens OX=9606 GN=WDR61 PE=1 SV=1	SKIC8
3800000	2400000	1300000	4000000	2100000	3500000	3100000	3900000	1	1	P13473	0.723866	Lysosome-associated membrane glycoprotein 2 OS=Homo sapiens OX=9606 GN=LAMP2 PE=1 SV=2	LAMP2
1400000	1500000	3300000	610000	2400000	960000	860000	1600000	19	19	P12270	0.72462	Nucleoprotein TPR OS=Homo sapiens OX=9606 GN=TPR PE=1 SV=3	TPR
2300000	3300000	3700000	1200000	5800000	2000000	1900000	2400000	17	17	Q9NZN4	0.725298	EH domain-containing protein 2 OS=Homo sapiens OX=9606 GN=EHD2 PE=1 SV=2	EHD2
14000000	13000000	8300000	6300000	9600000	7200000	7200000	14000000	25	25	Q02790	0.725517	Peptidyl-prolyl cis-trans isomerase FKBP4 OS=Homo sapiens OX=9606 GN=FKBP4 PE=1 SV=3	FKBP4
650000	730000	820000	760000	1000000	390000	340000	1700000	3	3	P42574	0.726365	Caspase-3 OS=Homo sapiens OX=9606 GN=CASP3 PE=1 SV=2	CASP3
160000	360000	0	0	0	0	560000	190000	3	3	A0A5H1ZRP4	0.72714	Negative elongation factor B OS=Homo sapiens OX=9606 GN=NELFB PE=1 SV=1	NELFB
100000000	85000000	110000000	85000000	110000000	67000000	59000000	120000000	18	18	P18669	0.727367	Phosphoglycerate mutase 1 OS=Homo sapiens OX=9606 GN=PGAM1 PE=1 SV=2	PGAM1
1100000	930000	1300000	720000	620000	590000	490000	3400000	5	5	Q99598	0.72776	Translin-associated protein X OS=Homo sapiens OX=9606 GN=TSNAX PE=1 SV=1	TSNAX
4800000	4200000	710000	3400000	8100000	2800000	1300000	3400000	7	7	Q13409	0.730306	Cytoplasmic dynein 1 intermediate chain 2 OS=Homo sapiens OX=9606 GN=DYNC1I2 PE=1 SV=3	DYNC1I2
13000000	10000000	11000000	13000000	13000000	5900000	8700000	16000000	6	6	Q13155	0.731393	Aminoacyl tRNA synthase complex-interacting multifunctional protein 2 OS=Homo sapiens OX=9606 GN=AIMP2 PE=1 SV=2	AIMP2
1400000	0	1400000	1100000	1300000	1100000	870000	0	3	3	O95881	0.731972	Thioredoxin domain-containing protein 12 OS=Homo sapiens OX=9606 GN=TXNDC12 PE=1 SV=1	TXNDC12
0	1200000	2200000	0	1500000	350000	820000	1600000	5	5	I3L0A0	0.732813	HCG2044781 OS=Homo sapiens OX=9606 GN=TMEM189-UBE2V1 PE=1 SV=1	PEDS1-UBE2V1
0	0	0	820000	0	1400000	0	0	1	1	Q9P218	0.73297	Collagen alpha-1(XX) chain OS=Homo sapiens OX=9606 GN=COL20A1 PE=1 SV=4	COL20A1
5700000	12000000	14000000	7600000	10000000	7200000	7200000	20000000	7	7	E9PAV3	0.734879	Nascent polypeptide-associated complex subunit alpha, muscle-specific form OS=Homo sapiens OX=9606 GN=NACA PE=1 SV=1	NACA
19000000	23000000	23000000	16000000	29000000	15000000	15000000	28000000	10	10	P48507	0.736635	Glutamate--cysteine ligase regulatory subunit OS=Homo sapiens OX=9606 GN=GCLM PE=1 SV=1	GCLM
0	210000	550000	0	280000	120000	0	160000	13	1	B4DDD6	0.736911	Drebrin-like protein OS=Homo sapiens OX=9606 GN=DBNL PE=1 SV=1	DBNL
3900000	970000	0	0	1100000	0	4300000	1300000	3	1	H0YMV8	0.737599	40S ribosomal protein S27 OS=Homo sapiens OX=9606 GN=RPS27L PE=1 SV=1	RPS27L
0	0	0	350000	590000	0	0	0	2	2	Q8IVD9	0.738402	NudC domain-containing protein 3 OS=Homo sapiens OX=9606 GN=NUDCD3 PE=1 SV=3	NUDCD3
860000	1100000	780000	1900000	850000	1500000	1300000	1400000	3	3	Q99519	0.738696	Sialidase-1 OS=Homo sapiens OX=9606 GN=NEU1 PE=1 SV=1	NEU1
1800000	690000	1200000	700000	2600000	840000	950000	720000	7	7	A0A494C169	0.738794	4'-phosphopantetheine phosphatase OS=Homo sapiens OX=9606 GN=PANK4 PE=1 SV=1	PANK4
640000	0	610000	0	530000	230000	850000	0	7	7	Q13618	0.739217	Cullin-3 OS=Homo sapiens OX=9606 GN=CUL3 PE=1 SV=2	CUL3
3600000	980000	1500000	2000000	1700000	1100000	2500000	1900000	16	16	O95347	0.741084	Structural maintenance of chromosomes protein 2 OS=Homo sapiens OX=9606 GN=SMC2 PE=1 SV=2	SMC2
1300000	1700000	1500000	550000	1600000	850000	750000	1400000	5	5	Q9UH65	0.741468	Switch-associated protein 70 OS=Homo sapiens OX=9606 GN=SWAP70 PE=1 SV=1	SWAP70
9900000	6300000	9200000	9400000	9400000	6600000	8700000	12000000	28	28	P35606	0.7423	Coatomer subunit beta' OS=Homo sapiens OX=9606 GN=COPB2 PE=1 SV=2	COPB2
4700000	4900000	2700000	3100000	4800000	2500000	3500000	3600000	10	9	Q13596	0.743202	Sorting nexin-1 OS=Homo sapiens OX=9606 GN=SNX1 PE=1 SV=3	SNX1
12000000	11000000	8100000	6200000	9100000	9800000	11000000	9300000	27	27	P49915	0.745372	GMP synthase [glutamine-hydrolyzing] OS=Homo sapiens OX=9606 GN=GMPS PE=1 SV=1	GMPS
2500000	1200000	3300000	2100000	2500000	2600000	1700000	3000000	3	3	Q96AT9	0.745383	Ribulose-phosphate 3-epimerase OS=Homo sapiens OX=9606 GN=RPE PE=1 SV=1	RPE
160000000	140000000	170000000	210000000	160000000	140000000	110000000	230000000	44	37	P04075	0.74567	Fructose-bisphosphate aldolase A OS=Homo sapiens OX=9606 GN=ALDOA PE=1 SV=2	ALDOA
1700000	2300000	1600000	650000	3100000	920000	970000	2100000	5	4	O43865	0.747005	S-adenosylhomocysteine hydrolase-like protein 1 OS=Homo sapiens OX=9606 GN=AHCYL1 PE=1 SV=2	AHCYL1
0	0	0	230000	0	0	0	380000	2	2	P54687	0.747093	Branched-chain-amino-acid aminotransferase, cytosolic OS=Homo sapiens OX=9606 GN=BCAT1 PE=1 SV=3	BCAT1
830000	2800000	2100000	1600000	4000000	990000	1400000	2000000	6	6	P00491	0.747407	Purine nucleoside phosphorylase OS=Homo sapiens OX=9606 GN=PNP PE=1 SV=2	PNP
30000000	25000000	32000000	13000000	21000000	24000000	22000000	27000000	41	40	P48643	0.74823	T-complex protein 1 subunit epsilon OS=Homo sapiens OX=9606 GN=CCT5 PE=1 SV=1	CCT5
880000	0	220000	320000	440000	0	370000	980000	3	3	Q9BU89	0.748509	Deoxyhypusine hydroxylase OS=Homo sapiens OX=9606 GN=DOHH PE=1 SV=1	DOHH
20000000	17000000	10000000	26000000	19000000	12000000	18000000	19000000	21	21	P08758	0.748793	Annexin A5 OS=Homo sapiens OX=9606 GN=ANXA5 PE=1 SV=2	ANXA5
51000000	50000000	49000000	55000000	69000000	32000000	35000000	57000000	1	1	Q9GZM8	0.749667	Nuclear distribution protein nudE-like 1 OS=Homo sapiens OX=9606 GN=NDEL1 PE=1 SV=1	NDEL1
3300000	3000000	910000	2600000	2400000	1100000	3500000	3900000	8	8	A0A499FI31	0.752095	Squamous cell carcinoma antigen recognized by T-cells 3 OS=Homo sapiens OX=9606 GN=SART3 PE=1 SV=1	SART3
930000	1000000	0	0	260000	1000000	0	1200000	4	4	Q92905	0.752236	COP9 signalosome complex subunit 5 OS=Homo sapiens OX=9606 GN=COPS5 PE=1 SV=4	COPS5
8700000	7700000	9400000	5000000	6700000	7100000	5800000	14000000	16	16	P49189	0.752365	4-trimethylaminobutyraldehyde dehydrogenase OS=Homo sapiens OX=9606 GN=ALDH9A1 PE=1 SV=3	ALDH9A1
420000	0	270000	0	0	480000	0	0	2	2	O14828	0.752365	Secretory carrier-associated membrane protein 3 OS=Homo sapiens OX=9606 GN=SCAMP3 PE=1 SV=3	SCAMP3
1400000	0	0	0	0	860000	0	0	2	2	P61326	0.753582	Protein mago nashi homolog OS=Homo sapiens OX=9606 GN=MAGOH PE=1 SV=1	MAGOH
7800000	7000000	10000000	9000000	7400000	5700000	5200000	13000000	12	12	Q9Y3F4	0.754128	Serine-threonine kinase receptor-associated protein OS=Homo sapiens OX=9606 GN=STRAP PE=1 SV=1	STRAP
5800000	3900000	4500000	4400000	4300000	4700000	1200000	6800000	8	8	Q9UJ70	0.754933	N-acetyl-D-glucosamine kinase OS=Homo sapiens OX=9606 GN=NAGK PE=1 SV=4	NAGK
2700000	3000000	6600000	1800000	4100000	2200000	2000000	8100000	2	2	P62314	0.755731	Small nuclear ribonucleoprotein Sm D1 OS=Homo sapiens OX=9606 GN=SNRPD1 PE=1 SV=1	SNRPD1
0	470000	370000	0	0	590000	0	0	2	2	Q16698	0.755868	2,4-dienoyl-CoA reductase, mitochondrial OS=Homo sapiens OX=9606 GN=DECR1 PE=1 SV=1	DECR1
1900000	2200000	2100000	850000	740000	2100000	0	3200000	2	2	P52594	0.756065	Arf-GAP domain and FG repeat-containing protein 1 OS=Homo sapiens OX=9606 GN=AGFG1 PE=1 SV=2	AGFG1
8200000	10000000	9700000	5100000	6300000	7000000	8400000	14000000	11	11	O00303	0.756111	Eukaryotic translation initiation factor 3 subunit F OS=Homo sapiens OX=9606 GN=EIF3F PE=1 SV=1	EIF3F
0	0	1600000	0	0	0	0	990000	3	3	Q92890	0.756786	Ubiquitin recognition factor in ER-associated degradation protein 1 OS=Homo sapiens OX=9606 GN=UFD1 PE=1 SV=3	UFD1
10000000	8000000	14000000	7400000	11000000	6000000	5700000	22000000	12	12	O75821	0.756905	Eukaryotic translation initiation factor 3 subunit G OS=Homo sapiens OX=9606 GN=EIF3G PE=1 SV=2	EIF3G
1400000	400000	960000	510000	2200000	0	460000	1300000	6	6	Q9BZQ8	0.758571	Protein Niban 1 OS=Homo sapiens OX=9606 GN=NIBAN1 PE=1 SV=1	NIBAN1
840000	0	0	0	440000	0	760000	0	5	5	Q5VZU9	0.758739	Tripeptidyl-peptidase 2 OS=Homo sapiens OX=9606 GN=TPP2 PE=1 SV=1	TPP2
6900000	5800000	4500000	6300000	8500000	3700000	5500000	7300000	7	7	P61289	0.758959	Proteasome activator complex subunit 3 OS=Homo sapiens OX=9606 GN=PSME3 PE=1 SV=1	PSME3
13000000	9600000	9600000	6200000	10000000	7500000	9400000	14000000	15	15	B0YIW6	0.759188	Coatomer subunit delta OS=Homo sapiens OX=9606 GN=ARCN1 PE=1 SV=1	ARCN1
560000	1000000	1300000	2000000	1000000	870000	1500000	2000000	7	7	P20073	0.759292	Annexin A7 OS=Homo sapiens OX=9606 GN=ANXA7 PE=1 SV=3	ANXA7
1000000	1100000	0	0	0	0	600000	1000000	1	1	Q66K64	0.759594	DDB1- and CUL4-associated factor 15 OS=Homo sapiens OX=9606 GN=DCAF15 PE=1 SV=1	DCAF15
2100000	0	0	2000000	0	1000000	1700000	2400000	1	1	Q9Y294	0.760302	Histone chaperone ASF1A OS=Homo sapiens OX=9606 GN=ASF1A PE=1 SV=1	ASF1A
3500000	1600000	710000	860000	1200000	1900000	1900000	780000	5	5	P16278	0.760734	Beta-galactosidase OS=Homo sapiens OX=9606 GN=GLB1 PE=1 SV=2	GLB1
0	120000	670000	0	450000	0	120000	470000	1	1	Q8N668	0.763972	COMM domain-containing protein 1 OS=Homo sapiens OX=9606 GN=COMMD1 PE=1 SV=1	COMMD1
1900000	1900000	2100000	1400000	2600000	1300000	1100000	2900000	8	8	Q7Z2W4	0.764009	Zinc finger CCCH-type antiviral protein 1 OS=Homo sapiens OX=9606 GN=ZC3HAV1 PE=1 SV=3	ZC3HAV1
8600000	4200000	10000000	0	0	0	6200000	12000000	1	1	Q9UBY0	0.76437	Sodium/hydrogen exchanger 2 OS=Homo sapiens OX=9606 GN=SLC9A2 PE=2 SV=1	SLC9A2
24000000	23000000	18000000	23000000	29000000	16000000	13000000	25000000	18	18	P62424	0.764497	60S ribosomal protein L7a OS=Homo sapiens OX=9606 GN=RPL7A PE=1 SV=2	RPL7A
0	260000	0	1000000	0	0	0	860000	10	2	P13647	0.764923	Keratin, type II cytoskeletal 5 OS=Homo sapiens OX=9606 GN=KRT5 PE=1 SV=3	KRT5
16000000	12000000	12000000	14000000	14000000	10000000	12000000	16000000	8	8	P46783	0.76626	40S ribosomal protein S10 OS=Homo sapiens OX=9606 GN=RPS10 PE=1 SV=1	RPS10
0	0	190000	0	300000	0	0	0	1	1	O75937	0.767215	DnaJ homolog subfamily C member 8 OS=Homo sapiens OX=9606 GN=DNAJC8 PE=1 SV=2	DNAJC8
530000	820000	530000	0	0	0	0	1400000	2	2	Q52LJ0	0.768436	Protein FAM98B OS=Homo sapiens OX=9606 GN=FAM98B PE=1 SV=2	FAM98B
1100000	2500000	2700000	1200000	2600000	0	1500000	2500000	8	4	P36507	0.770108	Dual specificity mitogen-activated protein kinase kinase 2 OS=Homo sapiens OX=9606 GN=MAP2K2 PE=1 SV=1	MAP2K2
4900000	4100000	5000000	4800000	5800000	3400000	3900000	5000000	27	27	F5H2F4	0.772247	C-1-tetrahydrofolate synthase, cytoplasmic OS=Homo sapiens OX=9606 GN=MTHFD1 PE=1 SV=2	MTHFD1
1500000	1600000	1000000	600000	1400000	1100000	1100000	1400000	9	6	P52294	0.772461	Importin subunit alpha-5 OS=Homo sapiens OX=9606 GN=KPNA1 PE=1 SV=3	KPNA1
1700000	3800000	3200000	2600000	2500000	3600000	1100000	5300000	8	8	B3KS98	0.772971	Eukaryotic translation initiation factor 3 subunit H OS=Homo sapiens OX=9606 GN=EIF3H PE=1 SV=1	EIF3H
960000	710000	1000000	580000	1200000	510000	630000	690000	6	6	Q66K74	0.773215	Microtubule-associated protein 1S OS=Homo sapiens OX=9606 GN=MAP1S PE=1 SV=2	MAP1S
1600000	1400000	870000	920000	2600000	1100000	970000	680000	9	7	Q9NSK0	0.773949	Kinesin light chain 4 OS=Homo sapiens OX=9606 GN=KLC4 PE=1 SV=3	KLC4
12000000	11000000	10000000	14000000	13000000	8100000	6700000	24000000	6	6	P58546	0.775112	Myotrophin OS=Homo sapiens OX=9606 GN=MTPN PE=1 SV=2	MTPN
16000000	17000000	19000000	18000000	15000000	14000000	14000000	24000000	18	18	P48637	0.775381	Glutathione synthetase OS=Homo sapiens OX=9606 GN=GSS PE=1 SV=1	GSS
4300000	4000000	12000000	3700000	6300000	5900000	3800000	11000000	7	4	P20290	0.775553	Transcription factor BTF3 OS=Homo sapiens OX=9606 GN=BTF3 PE=1 SV=1	BTF3
4300000	2200000	2900000	2000000	1600000	3000000	4000000	1900000	11	11	K7ER00	0.776015	Phenylalanine--tRNA ligase alpha subunit OS=Homo sapiens OX=9606 GN=FARSA PE=1 SV=1	FARSA
8400000	12000000	14000000	4700000	6900000	6300000	6200000	16000000	12	12	P41091	0.778763	Eukaryotic translation initiation factor 2 subunit 3 OS=Homo sapiens OX=9606 GN=EIF2S3 PE=1 SV=3	EIF2S3
1100000	920000	1400000	300000	1400000	900000	410000	1400000	6	6	Q6PCE3	0.778834	Glucose 1,6-bisphosphate synthase OS=Homo sapiens OX=9606 GN=PGM2L1 PE=1 SV=3	PGM2L1
1300000	610000	530000	650000	1100000	190000	520000	960000	4	4	Q8TDZ2	0.779838	[F-actin]-monooxygenase MICAL1 OS=Homo sapiens OX=9606 GN=MICAL1 PE=1 SV=2	MICAL1
6000000	6800000	5800000	3200000	3000000	4300000	3800000	8900000	8	8	P62495	0.779934	Eukaryotic peptide chain release factor subunit 1 OS=Homo sapiens OX=9606 GN=ETF1 PE=1 SV=3	ETF1
6700000	0	13000000	9500000	8300000	9700000	4700000	10000000	3	3	O43324	0.781075	Eukaryotic translation elongation factor 1 epsilon-1 OS=Homo sapiens OX=9606 GN=EEF1E1 PE=1 SV=1	EEF1E1
460000	480000	260000	0	380000	110000	520000	0	4	4	Q9NR19	0.781425	Acetyl-coenzyme A synthetase, cytoplasmic OS=Homo sapiens OX=9606 GN=ACSS2 PE=1 SV=1	ACSS2
3000000	3500000	3400000	2300000	3400000	1700000	2300000	4100000	11	11	Q14157	0.781764	Ubiquitin-associated protein 2-like OS=Homo sapiens OX=9606 GN=UBAP2L PE=1 SV=2	UBAP2L
470000	720000	0	0	0	410000	0	520000	3	3	P61962	0.782397	DDB1- and CUL4-associated factor 7 OS=Homo sapiens OX=9606 GN=DCAF7 PE=1 SV=1	DCAF7
2100000	1500000	1600000	910000	2200000	680000	920000	3000000	8	7	Q6IBS0	0.783008	Twinfilin-2 OS=Homo sapiens OX=9606 GN=TWF2 PE=1 SV=2	TWF2
0	0	0	5700000	770000	340000	2800000	0	4	3	Q0IIM8	0.783476	TBC1 domain family member 8B OS=Homo sapiens OX=9606 GN=TBC1D8B PE=1 SV=2	TBC1D8B
590000	780000	1000000	730000	1700000	130000	660000	1000000	8	8	A0A0C4DGB5	0.783724	Calpastatin OS=Homo sapiens OX=9606 GN=CAST PE=1 SV=1	CAST
380000	0	0	0	0	0	250000	0	1	1	Q96EA4	0.784641	Protein Spindly OS=Homo sapiens OX=9606 GN=SPDL1 PE=1 SV=2	SPDL1
5200000	2500000	1500000	3300000	3800000	2200000	3700000	3800000	4	4	Q99471	0.785016	Prefoldin subunit 5 OS=Homo sapiens OX=9606 GN=PFDN5 PE=1 SV=2	PFDN5
0	710000	280000	0	760000	520000	0	0	3	3	Q86X51	0.785136	EZH inhibitory protein OS=Homo sapiens OX=9606 GN=EZHIP PE=1 SV=1	EZHIP
0	1300000	610000	1000000	0	1100000	0	1300000	5	5	P38159	0.785374	RNA-binding motif protein, X chromosome OS=Homo sapiens OX=9606 GN=RBMX PE=1 SV=3	RBMX
1600000	3400000	3000000	3300000	3700000	2500000	1500000	2900000	6	6	O43488	0.786886	Aflatoxin B1 aldehyde reductase member 2 OS=Homo sapiens OX=9606 GN=AKR7A2 PE=1 SV=3	AKR7A2
0	1300000	1300000	320000	0	630000	0	1700000	3	3	Q9NS86	0.787339	LanC-like protein 2 OS=Homo sapiens OX=9606 GN=LANCL2 PE=1 SV=1	LANCL2
2300000	1900000	2400000	2500000	3200000	1600000	2200000	2500000	7	6	O43237	0.789173	Cytoplasmic dynein 1 light intermediate chain 2 OS=Homo sapiens OX=9606 GN=DYNC1LI2 PE=1 SV=1	DYNC1LI2
4000000	7500000	8100000	2700000	5200000	3600000	4600000	7200000	14	8	G8JLB6	0.789216	Heterogeneous nuclear ribonucleoprotein H OS=Homo sapiens OX=9606 GN=HNRNPH1 PE=1 SV=1	HNRNPH1
3300000	2900000	2200000	2800000	1700000	2600000	1900000	4300000	1	1	Q9H0E2	0.791454	Toll-interacting protein OS=Homo sapiens OX=9606 GN=TOLLIP PE=1 SV=1	TOLLIP
14000000	12000000	10000000	12000000	14000000	9500000	10000000	13000000	15	9	P39019	0.794206	40S ribosomal protein S19 OS=Homo sapiens OX=9606 GN=RPS19 PE=1 SV=2	RPS19
0	2000000	0	0	480000	450000	0	510000	4	4	Q9Y6D9	0.794599	Mitotic spindle assembly checkpoint protein MAD1 OS=Homo sapiens OX=9606 GN=MAD1L1 PE=1 SV=2	MAD1L1
19000000	15000000	15000000	13000000	15000000	9800000	12000000	22000000	13	13	P18124	0.794618	60S ribosomal protein L7 OS=Homo sapiens OX=9606 GN=RPL7 PE=1 SV=1	RPL7
4300000	5600000	5000000	4200000	6500000	3500000	3200000	5000000	7	7	Q99436	0.794816	Proteasome subunit beta type-7 OS=Homo sapiens OX=9606 GN=PSMB7 PE=1 SV=1	PSMB7
69000000	68000000	55000000	56000000	73000000	51000000	40000000	74000000	32	23	P61981	0.794864	14-3-3 protein gamma OS=Homo sapiens OX=9606 GN=YWHAG PE=1 SV=2	YWHAG
0	960000	580000	670000	0	0	0	1700000	1	1	Q9NQL2	0.795367	Ras-related GTP-binding protein D OS=Homo sapiens OX=9606 GN=RRAGD PE=1 SV=1	RRAGD
0	360000	1400000	0	0	320000	0	1000000	1	1	Q9UKY7	0.795719	Protein CDV3 homolog OS=Homo sapiens OX=9606 GN=CDV3 PE=1 SV=1	CDV3
8200000	4000000	4900000	4700000	6000000	3400000	5500000	8400000	6	6	P62847	0.796332	40S ribosomal protein S24 OS=Homo sapiens OX=9606 GN=RPS24 PE=1 SV=1	RPS24
0	0	1200000	1000000	960000	0	800000	0	2	2	P53384	0.79746	Cytosolic Fe-S cluster assembly factor NUBP1 OS=Homo sapiens OX=9606 GN=NUBP1 PE=1 SV=2	NUBP1
490000	1800000	1900000	3000000	3000000	1200000	1400000	2300000	8	8	P35527	0.797481	Keratin, type I cytoskeletal 9 OS=Homo sapiens OX=9606 GN=KRT9 PE=1 SV=3	KRT9
4000000	920000	820000	3200000	0	1500000	2200000	4000000	6	6	Q9Y5P6	0.79761	Mannose-1-phosphate guanyltransferase beta OS=Homo sapiens OX=9606 GN=GMPPB PE=1 SV=2	GMPPB
200000	670000	350000	0	940000	0	570000	0	2	2	Q96RE7	0.797628	Nucleus accumbens-associated protein 1 OS=Homo sapiens OX=9606 GN=NACC1 PE=1 SV=1	NACC1
3500000	1500000	4000000	1500000	4800000	2700000	2000000	2000000	8	8	P22059	0.797795	Oxysterol-binding protein 1 OS=Homo sapiens OX=9606 GN=OSBP PE=1 SV=1	OSBP
2800000	1500000	3200000	0	4900000	0	740000	3300000	4	4	Q93052	0.798043	Lipoma-preferred partner OS=Homo sapiens OX=9606 GN=LPP PE=1 SV=1	LPP
0	0	1900000	0	0	2800000	0	0	22	1	M0QZM1	0.799162	Heterogeneous nuclear ribonucleoprotein M (Fragment) OS=Homo sapiens OX=9606 GN=HNRNPM PE=1 SV=1	HNRNPM
11000000	7500000	7600000	8600000	11000000	5800000	6900000	13000000	8	8	P83731	0.799318	60S ribosomal protein L24 OS=Homo sapiens OX=9606 GN=RPL24 PE=1 SV=1	RPL24
0	290000	140000	190000	290000	89000	150000	0	2	2	P04150	0.79968	Glucocorticoid receptor OS=Homo sapiens OX=9606 GN=NR3C1 PE=1 SV=1	NR3C1
2200000	0	2300000	1000000	870000	2700000	1100000	0	4	2	Q13043	0.800073	Serine/threonine-protein kinase 4 OS=Homo sapiens OX=9606 GN=STK4 PE=1 SV=2	STK4
7500000	15000000	18000000	4700000	22000000	5700000	4300000	19000000	7	7	E5RJD8	0.800696	Tubulin-specific chaperone A OS=Homo sapiens OX=9606 GN=TBCA PE=1 SV=1	TBCA
2400000	0	1500000	1700000	1300000	910000	2200000	1800000	6	6	Q14677	0.800925	Clathrin interactor 1 OS=Homo sapiens OX=9606 GN=CLINT1 PE=1 SV=1	CLINT1
370000	1700000	2000000	550000	1600000	1100000	320000	2200000	3	3	Q13158	0.801103	FAS-associated death domain protein OS=Homo sapiens OX=9606 GN=FADD PE=1 SV=1	FADD
0	730000	660000	1300000	1200000	0	1100000	790000	2	2	Q9BWH6	0.801442	RNA polymerase II-associated protein 1 OS=Homo sapiens OX=9606 GN=RPAP1 PE=1 SV=3	RPAP1
5400000	5100000	8300000	4300000	6700000	4200000	4000000	9900000	9	9	P30085	0.803148	UMP-CMP kinase OS=Homo sapiens OX=9606 GN=CMPK1 PE=1 SV=3	CMPK1
0	0	0	1000000	77000	620000	0	0	5	5	Q14980	0.803583	Nuclear mitotic apparatus protein 1 OS=Homo sapiens OX=9606 GN=NUMA1 PE=1 SV=2	NUMA1
340000	540000	2500000	2300000	2500000	0	700000	3500000	5	4	P25685	0.80443	DnaJ homolog subfamily B member 1 OS=Homo sapiens OX=9606 GN=DNAJB1 PE=1 SV=4	DNAJB1
840000	490000	550000	180000	270000	600000	800000	570000	4	4	E7ESC6	0.804516	Exportin-7 OS=Homo sapiens OX=9606 GN=XPO7 PE=1 SV=1	XPO7
11000000	13000000	9400000	12000000	15000000	7500000	9200000	16000000	16	16	P62753	0.805873	40S ribosomal protein S6 OS=Homo sapiens OX=9606 GN=RPS6 PE=1 SV=1	RPS6
4700000	2800000	2400000	5000000	1200000	4400000	1500000	10000000	6	6	Q92820	0.806067	Gamma-glutamyl hydrolase OS=Homo sapiens OX=9606 GN=GGH PE=1 SV=2	GGH
83000000	130000000	290000000	47000000	210000000	72000000	74000000	130000000	17	17	P62937	0.806921	Peptidyl-prolyl cis-trans isomerase A OS=Homo sapiens OX=9606 GN=PPIA PE=1 SV=2	PPIA
11000000	8800000	14000000	8300000	9300000	9000000	9200000	17000000	24	24	P35998	0.807039	26S proteasome regulatory subunit 7 OS=Homo sapiens OX=9606 GN=PSMC2 PE=1 SV=3	PSMC2
24000000	14000000	17000000	15000000	18000000	9300000	11000000	27000000	12	12	P62280	0.807489	40S ribosomal protein S11 OS=Homo sapiens OX=9606 GN=RPS11 PE=1 SV=3	RPS11
18000000	20000000	28000000	12000000	32000000	13000000	10000000	17000000	4	3	P0C0S8	0.807639	Histone H2A type 1 OS=Homo sapiens OX=9606 GN=H2AC11 PE=1 SV=2	H2AC11
3100000	9600000	24000000	1200000	22000000	4400000	3400000	15000000	16	16	P37802	0.808783	Transgelin-2 OS=Homo sapiens OX=9606 GN=TAGLN2 PE=1 SV=3	TAGLN2
2300000	1600000	1800000	1900000	2200000	1200000	1600000	2300000	4	1	Q969Q0	0.80985	60S ribosomal protein L36a-like OS=Homo sapiens OX=9606 GN=RPL36AL PE=1 SV=3	RPL36AL
650000	340000	630000	1300000	2000000	0	0	400000	1	1	Q04941	0.810028	Proteolipid protein 2 OS=Homo sapiens OX=9606 GN=PLP2 PE=1 SV=1	PLP2
660000	600000	0	0	800000	750000	0	0	1	1	P19838	0.810133	Nuclear factor NF-kappa-B p105 subunit OS=Homo sapiens OX=9606 GN=NFKB1 PE=1 SV=2	NFKB1
2900000	2400000	5600000	1700000	3800000	2600000	3800000	3300000	7	7	Q9H444	0.810713	Charged multivesicular body protein 4b OS=Homo sapiens OX=9606 GN=CHMP4B PE=1 SV=1	CHMP4B
30000000	23000000	37000000	31000000	27000000	21000000	19000000	47000000	24	24	O60664	0.811201	Perilipin-3 OS=Homo sapiens OX=9606 GN=PLIN3 PE=1 SV=3	PLIN3
1500000	950000	1600000	830000	1400000	480000	1500000	1200000	10	10	A0A2R8Y7R9	0.811276	Liprin-alpha-1 (Fragment) OS=Homo sapiens OX=9606 GN=PPFIA1 PE=1 SV=1	PPFIA1
0	1200000	1600000	0	0	0	410000	1800000	3	3	Q9Y5K6	0.812019	CD2-associated protein OS=Homo sapiens OX=9606 GN=CD2AP PE=1 SV=1	CD2AP
910000	0	2100000	0	150000	870000	1400000	0	1	1	P40616	0.81248	ADP-ribosylation factor-like protein 1 OS=Homo sapiens OX=9606 GN=ARL1 PE=1 SV=1	ARL1
0	0		300000	0	0	0	590000	2	1	A0A0A0MS54	0.815883	cAMP-dependent protein kinase catalytic subunit beta OS=Homo sapiens OX=9606 GN=PRKACB PE=1 SV=1	PRKACB
0	2300000	3600000	0	2200000	0	0	2600000	2	2	Q15404	0.81621	Ras suppressor protein 1 OS=Homo sapiens OX=9606 GN=RSU1 PE=1 SV=3	RSU1
1900000	0	1500000	2100000	1100000	2200000	770000	2000000	3	3	P34949	0.816372	Mannose-6-phosphate isomerase OS=Homo sapiens OX=9606 GN=MPI PE=1 SV=2	MPI
0	320000	520000	1700000	0	420000	510000	2200000	6	6	O95816	0.817224	BAG family molecular chaperone regulator 2 OS=Homo sapiens OX=9606 GN=BAG2 PE=1 SV=1	BAG2
2700000	0	0	2900000	0	1100000	0	3400000	2	2	Q9GZT8	0.817252	NIF3-like protein 1 OS=Homo sapiens OX=9606 GN=NIF3L1 PE=1 SV=2	NIF3L1
7700000	2600000	4200000	4500000	7300000	3500000	2900000	3900000	15	4	P62979	0.817932	Ubiquitin-40S ribosomal protein S27a OS=Homo sapiens OX=9606 GN=RPS27A PE=1 SV=2	RPS27A
55000000	39000000	35000000	36000000	54000000	43000000	40000000	34000000	30	30	P06396	0.818838	Gelsolin OS=Homo sapiens OX=9606 GN=GSN PE=1 SV=1	GSN
0	0	410000	0	0	0	0	290000	1	1	G5E9D4	0.819096	Elongation protein 4 homolog (S. cerevisiae), isoform CRA_b OS=Homo sapiens OX=9606 GN=ELP4 PE=1 SV=1	ELP4
23000000	15000000	20000000	18000000	19000000	15000000	19000000	21000000	13	13	H3BNC9	0.819863	Uncharacterized protein OS=Homo sapiens OX=9606 PE=3 SV=2
2400000	2300000	4400000	3500000	4700000	3200000	1500000	2400000	3	3	P48426	0.820071	Phosphatidylinositol 5-phosphate 4-kinase type-2 alpha OS=Homo sapiens OX=9606 GN=PIP4K2A PE=1 SV=2	PIP4K2A
1600000	900000	69000	5300000	2000000	560000	1100000	3000000	17	11	P35908	0.820099	Keratin, type II cytoskeletal 2 epidermal OS=Homo sapiens OX=9606 GN=KRT2 PE=1 SV=2	KRT2
50000000	39000000	53000000	36000000	33000000	34000000	40000000	83000000	22	22	P26641	0.82014	Elongation factor 1-gamma OS=Homo sapiens OX=9606 GN=EEF1G PE=1 SV=3	EEF1G
480000	200000	0	470000	480000	0	150000	370000	1	1	Q9Y3P9	0.820554	Rab GTPase-activating protein 1 OS=Homo sapiens OX=9606 GN=RABGAP1 PE=1 SV=3	RABGAP1
0	690000	0	0	0	150000	780000	0	1	1	Q9BV44	0.820842	THUMP domain-containing protein 3 OS=Homo sapiens OX=9606 GN=THUMPD3 PE=1 SV=1	THUMPD3
1300000	0	1600000	0	0	0	980000	1400000	7	2	P55795	0.821536	Heterogeneous nuclear ribonucleoprotein H2 OS=Homo sapiens OX=9606 GN=HNRNPH2 PE=1 SV=1	HNRNPH2
4700000	4100000	5200000	770000	3500000	1300000	1400000	7000000	7	7	Q9UNS2	0.821656	COP9 signalosome complex subunit 3 OS=Homo sapiens OX=9606 GN=COPS3 PE=1 SV=3	COPS3
1600000	3900000	7800000	3500000	3700000	3600000	3200000	7900000	6	2	P24844	0.822505	Myosin regulatory light polypeptide 9 OS=Homo sapiens OX=9606 GN=MYL9 PE=1 SV=4	MYL9
21000000	40000000	27000000	27000000	35000000	18000000	19000000	37000000	22	22	P23396	0.824225	40S ribosomal protein S3 OS=Homo sapiens OX=9606 GN=RPS3 PE=1 SV=2	RPS3
11000000	12000000	5500000	15000000	15000000	6900000	7600000	17000000	14	14	Q02878	0.824649	60S ribosomal protein L6 OS=Homo sapiens OX=9606 GN=RPL6 PE=1 SV=3	RPL6
60000000	50000000	43000000	41000000	48000000	60000000	37000000	43000000	50	50	P07237	0.825162	Protein disulfide-isomerase OS=Homo sapiens OX=9606 GN=P4HB PE=1 SV=3	P4HB
7300000	5900000	6700000	4100000	0	5200000	8400000	13000000	5	3	P18085	0.825437	ADP-ribosylation factor 4 OS=Homo sapiens OX=9606 GN=ARF4 PE=1 SV=3	ARF4
2300000	6500000	3800000	1900000	6300000	5400000	2500000	1700000	3	2	P84103	0.825815	Serine/arginine-rich splicing factor 3 OS=Homo sapiens OX=9606 GN=SRSF3 PE=1 SV=1	SRSF3
7600000	17000000	29000000	9900000	13000000	13000000	11000000	33000000	21	21	P61158	0.825974	Actin-related protein 3 OS=Homo sapiens OX=9606 GN=ACTR3 PE=1 SV=3	ACTR3
3700000	1500000	2000000	320000	1200000	2700000	3100000	1300000	5	5	P21399	0.826583	Cytoplasmic aconitate hydratase OS=Homo sapiens OX=9606 GN=ACO1 PE=1 SV=3	ACO1
5600000	2700000	7200000	1800000	5200000	2200000	2700000	5800000	4	4	O15145	0.827923	Actin-related protein 2/3 complex subunit 3 OS=Homo sapiens OX=9606 GN=ARPC3 PE=1 SV=3	ARPC3
1000000	0	1500000	2700000	790000	870000	1300000	1700000	3	3	Q5TDH0	0.829293	Protein DDI1 homolog 2 OS=Homo sapiens OX=9606 GN=DDI2 PE=1 SV=1	DDI2
34000000	26000000	24000000	15000000	31000000	21000000	27000000	24000000	50	47	Q01813	0.82961	ATP-dependent 6-phosphofructokinase, platelet type OS=Homo sapiens OX=9606 GN=PFKP PE=1 SV=2	PFKP
750000	2500000	1800000	560000	2900000	530000	910000	1900000	6	6	J3KTL2	0.829627	Serine/arginine-rich-splicing factor 1 OS=Homo sapiens OX=9606 GN=SRSF1 PE=1 SV=1	SRSF1
0	0	500000	920000	0	630000	540000	0	2	2	Q9NZ08	0.830578	Endoplasmic reticulum aminopeptidase 1 OS=Homo sapiens OX=9606 GN=ERAP1 PE=1 SV=3	ERAP1
0	1100000	0	0	200000	240000	970000	0	2	2	A8MUM1	0.830912	EARP and GARP complex-interacting protein 1 OS=Homo sapiens OX=9606 GN=EIPR1 PE=1 SV=2	EIPR1
310000	860000	200000	0	1500000	0	0	230000	4	2	P50579	0.831211	Methionine aminopeptidase 2 OS=Homo sapiens OX=9606 GN=METAP2 PE=1 SV=1	METAP2
5400000	12000000	8100000	5300000	5100000	5600000	6100000	12000000	25	25	Q9UQ80	0.831743	Proliferation-associated protein 2G4 OS=Homo sapiens OX=9606 GN=PA2G4 PE=1 SV=3	PA2G4
110000	760000	820000	0	740000	0	660000	530000	8	8	M0QZR4	0.83209	Rho guanine nucleotide exchange factor 1 OS=Homo sapiens OX=9606 GN=ARHGEF1 PE=1 SV=1	ARHGEF1
29000000	27000000	20000000	18000000	23000000	17000000	24000000	27000000	32	21	P11940	0.832151	Polyadenylate-binding protein 1 OS=Homo sapiens OX=9606 GN=PABPC1 PE=1 SV=2	PABPC1
750000	990000	1600000	900000	480000	390000	640000	2300000	1	1	P18031	0.833339	Tyrosine-protein phosphatase non-receptor type 1 OS=Homo sapiens OX=9606 GN=PTPN1 PE=1 SV=1	PTPN1
770000	0	550000	870000	620000	380000	400000	610000	3	3	A0A286YFF8	0.833504	Protein MON2 homolog OS=Homo sapiens OX=9606 GN=MON2 PE=1 SV=1	MON2
2300000	1000000	660000	0	1700000	0	1300000	1500000	3	3	Q8TC07	0.834137	TBC1 domain family member 15 OS=Homo sapiens OX=9606 GN=TBC1D15 PE=1 SV=2	TBC1D15
3400000	4700000	0	1700000	4800000	0	0	3600000	2	2	P16070	0.834545	CD44 antigen OS=Homo sapiens OX=9606 GN=CD44 PE=1 SV=3	CD44
0	870000	670000	1200000	380000	870000	560000	1200000	5	4	Q14558	0.835237	Phosphoribosyl pyrophosphate synthase-associated protein 1 OS=Homo sapiens OX=9606 GN=PRPSAP1 PE=1 SV=2	PRPSAP1
5900000	5500000	4900000	4900000	7900000	3300000	4000000	5100000	6	6	P78417	0.836061	Glutathione S-transferase omega-1 OS=Homo sapiens OX=9606 GN=GSTO1 PE=1 SV=2	GSTO1
0	410000	0	0	280000	0	240000	0	1	1	Q53GS9	0.83613	U4/U6.U5 tri-snRNP-associated protein 2 OS=Homo sapiens OX=9606 GN=USP39 PE=1 SV=2	USP39
35000000	33000000	35000000	11000000	42000000	18000000	18000000	44000000	8	8	Q9H299	0.836858	SH3 domain-binding glutamic acid-rich-like protein 3 OS=Homo sapiens OX=9606 GN=SH3BGRL3 PE=1 SV=1	SH3BGRL3
23000000	33000000	30000000	32000000	33000000	24000000	21000000	45000000	17	17	P05388	0.837698	60S acidic ribosomal protein P0 OS=Homo sapiens OX=9606 GN=RPLP0 PE=1 SV=1	RPLP0
2000000	0	0	1700000	3600000	0	590000	350000	2	2	Q9NVS9	0.838927	Pyridoxine-5'-phosphate oxidase OS=Homo sapiens OX=9606 GN=PNPO PE=1 SV=1	PNPO
5000000	3400000	3000000	2700000	4900000	4500000	1400000	4100000	8	8	P51991	0.839089	Heterogeneous nuclear ribonucleoprotein A3 OS=Homo sapiens OX=9606 GN=HNRNPA3 PE=1 SV=2	HNRNPA3
1500000	1100000	2800000	1100000	1000000	1800000	2100000	2000000	8	8	Q15631	0.839861	Translin OS=Homo sapiens OX=9606 GN=TSN PE=1 SV=1	TSN
75000000	55000000	49000000	38000000	59000000	44000000	42000000	64000000	24	23	Q9BR76	0.83997	Coronin-1B OS=Homo sapiens OX=9606 GN=CORO1B PE=1 SV=1	CORO1B
9600000	3600000	5800000	7100000	5500000	4000000	5300000	9800000	6	6	P42766	0.839983	60S ribosomal protein L35 OS=Homo sapiens OX=9606 GN=RPL35 PE=1 SV=2	RPL35
1300000	0	0	0	590000	0	410000	0	2	2	P05161	0.840775	Ubiquitin-like protein ISG15 OS=Homo sapiens OX=9606 GN=ISG15 PE=1 SV=5	ISG15
2100000	2800000	0	0	2900000	540000	650000	0	2	2	Q8WVM8	0.840837	Sec1 family domain-containing protein 1 OS=Homo sapiens OX=9606 GN=SCFD1 PE=1 SV=4	SCFD1
7700000	6600000	5600000	1800000	6600000	3500000	5000000	5400000	13	12	O60749	0.84108	Sorting nexin-2 OS=Homo sapiens OX=9606 GN=SNX2 PE=1 SV=2	SNX2
3400000	1900000	1400000	1900000	3100000	2000000	1100000	1900000	4	4	Q9Y5Z4	0.84109	Heme-binding protein 2 OS=Homo sapiens OX=9606 GN=HEBP2 PE=1 SV=1	HEBP2
19000000	11000000	15000000	15000000	17000000	11000000	12000000	18000000	73	73	P07814	0.841726	Bifunctional glutamate/proline--tRNA ligase OS=Homo sapiens OX=9606 GN=EPRS1 PE=1 SV=5	EPRS1
550000	0	0	0	0	0	0	410000	3	3	Q96S59	0.845037	Ran-binding protein 9 OS=Homo sapiens OX=9606 GN=RANBP9 PE=1 SV=1	RANBP9
0	490000	410000	0	0	0	0	720000	1	1	A0A3B3ITA3	0.846461	UPF0488 protein C8orf33 OS=Homo sapiens OX=9606 GN=C8orf33 PE=1 SV=1	C8orf33
0	290000	0	200000	630000	0	0	0	3	3	Q9Y6A5	0.846903	Transforming acidic coiled-coil-containing protein 3 OS=Homo sapiens OX=9606 GN=TACC3 PE=1 SV=1	TACC3
5600000	7800000	7800000	14000000	12000000	5400000	4700000	11000000	25	23	P13645	0.847119	Keratin, type I cytoskeletal 10 OS=Homo sapiens OX=9606 GN=KRT10 PE=1 SV=6	KRT10
23000000	17000000	17000000	9500000	21000000	14000000	17000000	17000000	23	23	P38606	0.847606	V-type proton ATPase catalytic subunit A OS=Homo sapiens OX=9606 GN=ATP6V1A PE=1 SV=2	ATP6V1A
18000000	18000000	14000000	16000000	21000000	13000000	13000000	21000000	19	19	P62701	0.848087	40S ribosomal protein S4, X isoform OS=Homo sapiens OX=9606 GN=RPS4X PE=1 SV=2	RPS4X
960000	1000000	1000000	0	1800000	310000	840000	350000	4	4	Q12965	0.848273	Unconventional myosin-Ie OS=Homo sapiens OX=9606 GN=MYO1E PE=1 SV=2	MYO1E
11000000	5300000	9300000	13000000	6000000	11000000	3000000	16000000	10	9	P14550	0.85002	Aldo-keto reductase family 1 member A1 OS=Homo sapiens OX=9606 GN=AKR1A1 PE=1 SV=3	AKR1A1
3200000	3000000	5000000	2100000	5400000	2400000	2800000	3400000	7	7	Q14019	0.85245	Coactosin-like protein OS=Homo sapiens OX=9606 GN=COTL1 PE=1 SV=3	COTL1
20000000	14000000	11000000	5500000	12000000	11000000	16000000	14000000	16	16	Q04446	0.852513	1,4-alpha-glucan-branching enzyme OS=Homo sapiens OX=9606 GN=GBE1 PE=1 SV=3	GBE1
0	0	0	470000	0	0	620000	0	1	1	A6ND91	0.853476	Putative L-aspartate dehydrogenase OS=Homo sapiens OX=9606 GN=ASPDH PE=1 SV=2	ASPDH
300000	1200000	710000	0	910000	390000	660000	0	5	5	Q8NDI1	0.8539	EH domain-binding protein 1 OS=Homo sapiens OX=9606 GN=EHBP1 PE=1 SV=3	EHBP1
16000000	9500000	12000000	6900000	12000000	10000000	8800000	12000000	27	27	P22102	0.854647	Trifunctional purine biosynthetic protein adenosine-3 OS=Homo sapiens OX=9606 GN=GART PE=1 SV=1	GART
190000	0	0	0	0	0	250000	0	1	1	P57740	0.854766	Nuclear pore complex protein Nup107 OS=Homo sapiens OX=9606 GN=NUP107 PE=1 SV=1	NUP107
0	2800000	2800000	980000	3100000	1600000	1800000	730000	5	5	Q7L5N1	0.854865	COP9 signalosome complex subunit 6 OS=Homo sapiens OX=9606 GN=COPS6 PE=1 SV=1	COPS6
680000	660000	200000	210000	460000	740000	220000	460000	2	2	O43395	0.85577	U4/U6 small nuclear ribonucleoprotein Prp3 OS=Homo sapiens OX=9606 GN=PRPF3 PE=1 SV=2	PRPF3
11000000	6500000	8300000	5300000	4300000	7600000	6800000	11000000	21	21	Q9Y230	0.85674	RuvB-like 2 OS=Homo sapiens OX=9606 GN=RUVBL2 PE=1 SV=3	RUVBL2
1900000	0	0	820000	680000	510000	510000	680000	4	4	Q14139	0.857322	Ubiquitin conjugation factor E4 A OS=Homo sapiens OX=9606 GN=UBE4A PE=1 SV=2	UBE4A
1700000	2400000	1700000	1300000	630000	750000	1100000	4000000	4	4	Q8TEX9	0.858288	Importin-4 OS=Homo sapiens OX=9606 GN=IPO4 PE=1 SV=2	IPO4
0	1500000	1900000	820000	2400000	1300000	300000	680000	4	4	Q07666	0.858875	KH domain-containing, RNA-binding, signal transduction-associated protein 1 OS=Homo sapiens OX=9606 GN=KHDRBS1 PE=1 SV=1	KHDRBS1
22000000	37000000	29000000	24000000	43000000	34000000	24000000	16000000	36	36	P12956	0.859439	X-ray repair cross-complementing protein 6 OS=Homo sapiens OX=9606 GN=XRCC6 PE=1 SV=2	XRCC6
990000	670000	690000	1000000	1100000	810000	390000	920000	2	2	Q9HB40	0.859629	Retinoid-inducible serine carboxypeptidase OS=Homo sapiens OX=9606 GN=SCPEP1 PE=1 SV=1	SCPEP1
1500000	1800000	1800000	900000	1900000	700000	640000	2400000	7	7	P20042	0.859742	Eukaryotic translation initiation factor 2 subunit 2 OS=Homo sapiens OX=9606 GN=EIF2S2 PE=1 SV=2	EIF2S2
0	630000	0	0	0	0	0	820000	1	1	O00442	0.86027	RNA 3'-terminal phosphate cyclase OS=Homo sapiens OX=9606 GN=RTCA PE=1 SV=1	RTCA
34000000	29000000	8600000	32000000	36000000	19000000	20000000	34000000	7	1	M0R2L9	0.860974	40S ribosomal protein S19 (Fragment) OS=Homo sapiens OX=9606 GN=RPS19 PE=1 SV=1	RPS19
540000	0	550000	520000	630000	330000	0	510000	1	1	A6NM71	0.861323	PRA1 family protein OS=Homo sapiens OX=9606 PE=3 SV=3
0	0	5600000	0	670000	1400000	480000	2000000	5	2	P61204	0.861632	ADP-ribosylation factor 3 OS=Homo sapiens OX=9606 GN=ARF3 PE=1 SV=2	ARF3
290000	1300000	1500000	0	1400000	0	560000	1500000	2	2	Q9Y450	0.863052	HBS1-like protein OS=Homo sapiens OX=9606 GN=HBS1L PE=1 SV=1	HBS1L
13000000	9900000	13000000	12000000	11000000	12000000	9200000	17000000	14	14	P17174	0.864385	Aspartate aminotransferase, cytoplasmic OS=Homo sapiens OX=9606 GN=GOT1 PE=1 SV=3	GOT1
650000	1200000	1700000	0	1300000	980000	460000	1100000	6	6	Q9UKK3	0.86447	Protein mono-ADP-ribosyltransferase PARP4 OS=Homo sapiens OX=9606 GN=PARP4 PE=1 SV=3	PARP4
71000000	17000000	36000000	1200000	3900000	0	61000000	78000000	34	4	P04350	0.864651	Tubulin beta-4A chain OS=Homo sapiens OX=9606 GN=TUBB4A PE=1 SV=2	TUBB4A
6300000	7100000	7800000	7300000	6800000	5200000	4100000	14000000	15	15	Q13347	0.864753	Eukaryotic translation initiation factor 3 subunit I OS=Homo sapiens OX=9606 GN=EIF3I PE=1 SV=1	EIF3I
420000	410000	540000	0	590000	0	0	630000	1	1	P41236	0.865472	Protein phosphatase inhibitor 2 OS=Homo sapiens OX=9606 GN=PPP1R2 PE=1 SV=2	PPP1R2
8300000	760000	0	4000000	0	0	5600000	5700000	4	2	P42677	0.865867	40S ribosomal protein S27 OS=Homo sapiens OX=9606 GN=RPS27 PE=1 SV=3	RPS27
21000000	0	0	0	0	0	0	27000000	1	1	Q92665	0.866526	28S ribosomal protein S31, mitochondrial OS=Homo sapiens OX=9606 GN=MRPS31 PE=1 SV=3	MRPS31
3100000	0	2000000	0	2000000	0	0	2400000	1	1	O75340	0.866986	Programmed cell death protein 6 OS=Homo sapiens OX=9606 GN=PDCD6 PE=1 SV=1	PDCD6
1200000	2200000	1900000	1800000	2100000	1200000	1300000	2800000	11	11	O76003	0.867235	Glutaredoxin-3 OS=Homo sapiens OX=9606 GN=GLRX3 PE=1 SV=2	GLRX3
4200000	330000	340000	350000	1200000	1700000	1200000	1800000	3	3	P23497	0.867746	Nuclear autoantigen Sp-100 OS=Homo sapiens OX=9606 GN=SP100 PE=1 SV=3	SP100
460000	2300000	1900000	510000	1300000	2000000	1600000	650000	8	8	P14866	0.869103	Heterogeneous nuclear ribonucleoprotein L OS=Homo sapiens OX=9606 GN=HNRNPL PE=1 SV=2	HNRNPL
3900000000	3100000000	1100000000	860000000	800000000	730000000	1800000000	4800000000	45	16	P63261	0.869693	Actin, cytoplasmic 2 OS=Homo sapiens OX=9606 GN=ACTG1 PE=1 SV=1	ACTG1
23000000	24000000	28000000	27000000	24000000	23000000	23000000	34000000	19	19	Q00839	0.870098	Heterogeneous nuclear ribonucleoprotein U OS=Homo sapiens OX=9606 GN=HNRNPU PE=1 SV=6	HNRNPU
0	0	0	5700000	4100000	430000	0	0	2	2	Q9BVK6	0.871852	Transmembrane emp24 domain-containing protein 9 OS=Homo sapiens OX=9606 GN=TMED9 PE=1 SV=2	TMED9
3500000	5000000	5400000	4900000	3500000	3800000	2900000	9700000	12	12	P60228	0.872288	Eukaryotic translation initiation factor 3 subunit E OS=Homo sapiens OX=9606 GN=EIF3E PE=1 SV=1	EIF3E
0	0	2500000	760000	2100000	650000	0	0	2	2	Q15056	0.873903	Eukaryotic translation initiation factor 4H OS=Homo sapiens OX=9606 GN=EIF4H PE=1 SV=5	EIF4H
0	790000	0	0	0	0	0	1000000	2	2	A0A494C0A9	0.874526	Core-binding factor subunit beta OS=Homo sapiens OX=9606 GN=CBFB PE=1 SV=1	CBFB
1200000	0	0	0	0	950000	0	0	12	1	Q15942	0.875611	Zyxin OS=Homo sapiens OX=9606 GN=ZYX PE=1 SV=1	ZYX
19000000	15000000	19000000	11000000	19000000	10000000	16000000	21000000	15	15	Q8NC51	0.875917	Plasminogen activator inhibitor 1 RNA-binding protein OS=Homo sapiens OX=9606 GN=SERBP1 PE=1 SV=2	SERBP1
2600000	1500000	2200000	5000000	1800000	3100000	980000	4700000	9	9	Q15008	0.876743	26S proteasome non-ATPase regulatory subunit 6 OS=Homo sapiens OX=9606 GN=PSMD6 PE=1 SV=1	PSMD6
940000	1000000	1300000	0	1600000	510000	750000	620000	1	1	Q9NZN8	0.878171	CCR4-NOT transcription complex subunit 2 OS=Homo sapiens OX=9606 GN=CNOT2 PE=1 SV=1	CNOT2
3400000	2600000	3400000	3600000	5000000	2200000	2000000	4300000	3	3	E5RJR5	0.878405	S-phase kinase-associated protein 1 OS=Homo sapiens OX=9606 GN=SKP1 PE=1 SV=1	SKP1
1300000	1200000	960000	720000	820000	880000	2000000	690000	6	6	Q9BPX3	0.878816	Condensin complex subunit 3 OS=Homo sapiens OX=9606 GN=NCAPG PE=1 SV=1	NCAPG
0	690000	0	0	0	0	0	550000	1	1	Q9Y3C8	0.879141	Ubiquitin-fold modifier-conjugating enzyme 1 OS=Homo sapiens OX=9606 GN=UFC1 PE=1 SV=3	UFC1
18000000	4600000	9400000	18000000	16000000	1900000	11000000	18000000	5	5	P35268	0.879332	60S ribosomal protein L22 OS=Homo sapiens OX=9606 GN=RPL22 PE=1 SV=2	RPL22
2600000	1800000	0	1400000	1300000	240000	1200000	2600000	6	3	O00505	0.879748	Importin subunit alpha-4 OS=Homo sapiens OX=9606 GN=KPNA3 PE=1 SV=2	KPNA3
5700000	1900000	3300000	3300000	3200000	3500000	3600000	3400000	21	15	P06737	0.880009	Glycogen phosphorylase, liver form OS=Homo sapiens OX=9606 GN=PYGL PE=1 SV=4	PYGL
110000000	94000000	94000000	12000000	66000000	54000000	64000000	110000000	34	9	P68366	0.880094	Tubulin alpha-4A chain OS=Homo sapiens OX=9606 GN=TUBA4A PE=1 SV=1	TUBA4A
3300000	890000	2800000	1600000	3300000	2000000	1600000	2100000	13	8	Q13045	0.881875	Protein flightless-1 homolog OS=Homo sapiens OX=9606 GN=FLII PE=1 SV=2	FLII
1000000	870000	0	660000	480000	870000	810000	520000	1	1	P42785	0.882572	Lysosomal Pro-X carboxypeptidase OS=Homo sapiens OX=9606 GN=PRCP PE=1 SV=1	PRCP
0	0	350000	430000	0	120000	220000	540000	3	3	Q14011	0.882633	Cold-inducible RNA-binding protein OS=Homo sapiens OX=9606 GN=CIRBP PE=1 SV=1	CIRBP
960000	350000	590000	460000	860000	430000	660000	510000	6	6	Q8TF05	0.883108	Serine/threonine-protein phosphatase 4 regulatory subunit 1 OS=Homo sapiens OX=9606 GN=PPP4R1 PE=1 SV=1	PPP4R1
10000000	7700000	1800000	8800000	9100000	3500000	4200000	10000000	5	5	Q9Y3U8	0.88405	60S ribosomal protein L36 OS=Homo sapiens OX=9606 GN=RPL36 PE=1 SV=3	RPL36
130000	370000	370000	0	0	88000	0	670000	3	3	Q9GZL7	0.885181	Ribosome biogenesis protein WDR12 OS=Homo sapiens OX=9606 GN=WDR12 PE=1 SV=2	WDR12
9800000	11000000	15000000	14000000	7700000	11000000	7800000	26000000	17	17	P35237	0.886395	Serpin B6 OS=Homo sapiens OX=9606 GN=SERPINB6 PE=1 SV=3	SERPINB6
0	0	280000	310000	0	0	0	500000	2	2	O43684	0.88671	Mitotic checkpoint protein BUB3 OS=Homo sapiens OX=9606 GN=BUB3 PE=1 SV=1	BUB3
5700000	1300000	3200000	4700000	5200000	3900000	4500000	2000000	9	9	C9JIF9	0.886822	Acylamino-acid-releasing enzyme OS=Homo sapiens OX=9606 GN=APEH PE=1 SV=1	APEH
10000000	7500000	9100000	5300000	8500000	6000000	6700000	9900000	27	27	P49736	0.887651	DNA replication licensing factor MCM2 OS=Homo sapiens OX=9606 GN=MCM2 PE=1 SV=4	MCM2
90000000	67000000	72000000	92000000	100000000	65000000	58000000	91000000	13	13	P09382	0.887851	Galectin-1 OS=Homo sapiens OX=9606 GN=LGALS1 PE=1 SV=2	LGALS1
1700000	1700000	1500000	560000	1900000	960000	1100000	1300000	11	6	A0A1W2PQ51	0.888625	Probable ATP-dependent RNA helicase DDX17 OS=Homo sapiens OX=9606 GN=DDX17 PE=1 SV=1	DDX17
3000000	290000	260000	0	680000	240000	1100000	1100000	10	10	Q13616	0.888718	Cullin-1 OS=Homo sapiens OX=9606 GN=CUL1 PE=1 SV=2	CUL1
0	0	0	1600000	0	0	1300000	0	2	2	Q92572	0.889065	AP-3 complex subunit sigma-1 OS=Homo sapiens OX=9606 GN=AP3S1 PE=1 SV=1	AP3S1
0	320000	0	0	0	0	0	260000	1	1	B0QYN7	0.889065	SUMO-conjugating enzyme UBC9 OS=Homo sapiens OX=9606 GN=UBE2I PE=1 SV=1	UBE2I
[truncated: 343 more rows]

## Sheet: Hoja2
Supplementary Table S1B. Proteins identified with significant expression changes between wild type (WT) and knockout (KO) for PRDX6
LFQ intensity 9_WT	LFQ intensity 8_WT	LFQ intensity 7_WT	LFQ intensity 6_WT	LFQ intensity 5_KO	LFQ intensity 4_KO	LFQ intensity 3_KO	LFQ intensity 2_KO	Peptides	Unique peptides	Protein IDs	p-value	Protein Description	Gene names	Log FC
410000	380000	460000		0	0	0	0	31	1	P0DPH8	4.18628e-06	Tubulin alpha-3D chain	TUBA3D	-2
98000000	69000000	84000000	87000000	0	0	0	0	24	24	P30041	7.83856e-06	Peroxiredoxin-6	PRDX6	-2
0	0	0	0	1400000	1500000	1200000		2	2	Q1KMD3	8.44123e-06	Heterogeneous nuclear ribonucleoprotein U-like protein 2	HNRNPUL2	2
120000000	110000000	100000000	110000000	47000000	29000000	29000000	39000000	11	5	P31947	1.68646e-05	14-3-3 protein sigma	SFN	-0.48509
0	0	0	0	740000	800000	610000		2	2	P04843	2.18065e-05	Dolichyl-diphosphooligosaccharide--protein glycosyltransferase subunit 1	RPN1	2
0	0	0	0	1200000	790000	1100000	1100000	2	2	Q9P2R3	2.27331e-05	Rabankyrin-5	ANKFY1	2
2100000	1900000	970000		12000000	11000000	13000000	14000000	17	17	P08243	4.3515e-05	Asparagine synthetase [glutamine-hydrolyzing]	ASNS	0.877675
0	0	0	0	590000	650000	510000	410000	3	3	P36915	4.64893e-05	Guanine nucleotide-binding protein-like 1	GNL1	2
0	0	140000	0	1100000	840000	790000	790000	8	8	Q13671	4.91589e-05	Ras and Rab interactor 1	RIN1	1.40041
0	0	0	0	550000		760000	620000	1	1	Q8N7H5	5.91511e-05	RNA polymerase II-associated factor 1 homolog	PAF1	2
1000000	880000	680000		0	0	0	0	1	1	Q15172	0.000111543	Serine/threonine-protein phosphatase 2A 56 kDa regulatory subunit alpha isoform	PPP2R5A	-2
0	0	0	74000	470000	440000	590000		3	3	P02786	0.000112613	Transferrin receptor protein 1	TFRC	1.4318
3300000	2800000	3400000	2500000	970000	640000	460000	1100000	8	8	Q8WUP2	0.000140414	Filamin-binding LIM protein 1	FBLIM1	-0.578122
19000000	17000000	16000000	16000000	9400000	7300000	4900000	5600000	12	10	P14324	0.000164182	Farnesyl pyrophosphate synthase	FDPS	-0.39794
0	0	0	0	830000	560000	630000		1	1	Q9UID3	0.000175257	Vacuolar protein sorting-associated protein 51 homolog	VPS51	2
1000000	990000	1000000	560000	0	0	0	0	1	1	Q96KB5	0.000186306	Lymphokine-activated killer T-cell-originated protein kinase	PBK	-2
0	0	0	0		880000	570000	840000	1	1	Q969M3	0.000233169	Protein YIPF5	YIPF5	2
8100000	6000000	6600000	5900000	2300000	1900000	2800000	1300000	33	13	P54652	0.000261526	Heat shock-related 70 kDa protein 2	HSPA2	-0.505804
480000	540000	640000		1500000	1700000	1500000	1300000	2	2	O94906	0.000270324	Pre-mRNA-processing factor 6	PRPF6	0.433104
6600000	7400000	5100000	5800000	2800000	1900000	1500000	1500000	22	22	P08133	0.000321977	Annexin A6	ANXA6	-0.509709
200000	200000	300000		0	0	0	0	1	1	H0YJH6	0.000399283	Signal transducer and activator of transcription	STAT6	-2
0	0	0	0	560000	620000	880000		1	1	A0A087WXU3	0.000401415	Extended synaptotagmin-2	ESYT2	2
1400000	680000	1200000	1000000	0	0	0	0	4	4	J3QL71	0.000433453	Secernin-2	SCRN2	-2
0	0	0	0	3400000	1900000	2700000	3900000	2	2	P05120	0.000478476	Plasminogen activator inhibitor 2	SERPINB2	2
32000000	22000000	27000000	16000000	1700000	530000	760000	1300000	19	19	P02511	0.000516518	Alpha-crystallin B chain	CRYAB	-1.35431
10000000	5800000	5800000	9300000	0	610000	0	0	24	24	P11047	0.000538219	Laminin subunit gamma-1	LAMC1	-1.70463
0	0	0	0	910000	890000	1300000	610000	9	8	P52789	0.000610318	Hexokinase-2	HK2	2
30000000	25000000	22000000	18000000	55000000	43000000	47000000	45000000	38	38	P41250	0.000626423	Glycine--tRNA ligase	GARS1	0.30103
42000000	35000000	30000000	28000000	65000000	56000000	55000000	64000000	63	63	P31948	0.000657747	Stress-induced-phosphoprotein 1	STIP1	0.249877
2300000	1400000	1500000	1000000	5500000	3600000	5000000	4600000	16	16	Q9BXJ9	0.000670748	N-alpha-acetyltransferase 15, NatA auxiliary subunit	NAA15	0.47945
170000000	190000000	220000000	190000000	69000000	74000000	51000000	120000000	60	51	P05787	0.000713118	Keratin, type II cytoskeletal 8	KRT8	-0.389561
0	0	0	0	130000	110000	220000	190000	1	1	Q96HR8	0.000718888	H/ACA ribonucleoprotein complex non-core subunit NAF1	NAF1	2
2100000	1800000	1700000	1800000	660000	610000	500000	1200000	16	16	Q7Z6Z7	0.000809141	E3 ubiquitin-protein ligase HUWE1	HUWE1	-0.396475
360000	270000	200000		0	0	0	0	2	1	P61006	0.000836316	Ras-related protein Rab-8A	RAB8A	-2
1700000	1500000	1700000		0	0	670000	0	1	1	Q9Y275	0.000847921	Tumor necrosis factor ligand superfamily member 13B	TNFSF13B	-0.98906
9100000	7600000	6200000	7300000	18000000	13000000	16000000	14000000	28	23	Q06210	0.000874455	Glutamine--fructose-6-phosphate aminotransferase [isomerizing] 1	GFPT1	0.305323
3900000	4000000	2200000	2400000	9000000	7100000	6600000	7100000	15	15	Q92499	0.00091744	ATP-dependent RNA helicase DDX1	DDX1	0.377306
550000	510000		300000	0	0	0	0	2	2	O95671	0.000923638	Probable bifunctional dTTP/UTP pyrophosphatase/methyltransferase protein	ASMTL	-2
20000000	12000000	18000000	18000000	36000000	27000000	34000000	35000000	42	42	P55060	0.000984421	Exportin-2	CSE1L	0.288065
410000	0	0	0	920000	960000	1300000	770000	8	8	A0A087WUB9	0.00111911	Beta-catenin-like protein 1	CTNNBL1	0.983813
0	0	0	0	320000	210000	180000		1	1	Q96RP9	0.00116219	Elongation factor G, mitochondrial	GFM1	2
15000000	11000000	11000000	14000000	5100000	4600000	4300000	7800000	25	5	A0A0S2Z4G6	0.00138933	Tropomyosin 1 (Alpha), isoform CRA_o (Fragment)	TPM1	-0.369114
200000	0	0	280000	2300000	1400000	1600000	1100000	4	4	Q86TI2	0.00139208	Dipeptidyl peptidase 9	DPP9	1.12494
4700000	3700000	2400000	2000000	7600000	6500000	6800000	6600000	16	16	Q16222	0.00149314	UDP-N-acetylhexosamine pyrophosphorylase	UAP1	0.332123
25000000	22000000	19000000	23000000	13000000	8100000	7200000	14000000	18	18	P25786	0.00150096	Proteasome subunit alpha type-1	PSMA1	-0.32305
2200000	2200000	2300000	2200000	1300000	380000	540000	1300000	3	3	P09525	0.00155999	Annexin A4	ANXA4	-0.402847
0	0	0	0	590000	460000	880000		3	3	Q6P3X3	0.00160038	Tetratricopeptide repeat protein 27	TTC27	2
14000000	9800000	11000000	10000000	2800000	3600000	3800000	6700000	8	5	P09488	0.00166106	Glutathione S-transferase Mu 1	GSTM1	-0.423391
0	0	0	0	3800000	1600000	2100000	3000000	3	3	P43363	0.00168167	Melanoma-associated antigen 10	MAGEA10	2
0	0	0	0	1000000	450000	1100000	1300000	3	3	Q96PZ0	0.00184293	Pseudouridylate synthase 7 homolog	PUS7	2
4400000	2900000	5000000	5400000	11000000	7700000	9400000	8500000	20	20	P56192	0.00186898	Methionine--tRNA ligase, cytoplasmic	MARS1	0.315508
33000000	32000000	37000000	20000000	12000000	11000000	8700000	12000000	16	16	O00151	0.00196196	PDZ and LIM domain protein 1	PDLIM1	-0.445878
24000000	18000000	21000000	15000000	51000000	36000000	40000000	56000000	28	28	O43175	0.00201406	D-3-phosphoglycerate dehydrogenase	PHGDH	0.370356
16000000	18000000	14000000	16000000	12000000	9700000	8700000	11000000	46	2	Q71U36	0.00205927	Tubulin alpha-1A chain	TUBA1A	-0.18918
610000	1300000	1100000		0	0	0	0	1	1	Q3YEC7	0.00206576	Rab-like protein 6	RABL6	-2
0	0	0	0		1200000	820000	1700000	1	1	Q9Y2V2	0.00212098	Calcium-regulated heat-stable protein 1	CARHSP1	2
150000000	170000000	240000000	170000000	52000000	56000000	38000000	99000000	53	51	P05783	0.00219769	Keratin, type I cytoskeletal 18	KRT18	-0.474157
0	0	0	0	1300000		630000	1300000	2	2	Q03135	0.0022109	Caveolin-1	CAV1	2
10000000	7200000	5800000	4100000	1000000	0	0	340000	5	5	Q9NS26	0.00228585	Sperm protein associated with the nucleus on the X chromosome A	SPANXA1	-1.30586
2400000	2100000	1100000	1500000	7200000	4400000	5300000	4500000	18	18	P49589	0.00239578	Cysteine--tRNA ligase, cytoplasmic	CARS1	0.479155
	1200000	540000	930000	0	0	0	0	2	2	Q12841	0.00260357	Follistatin-related protein 1	FSTL1	-2
0	0	79000	0	190000	160000	170000	300000	2	2	P46934	0.00272228	E3 ubiquitin-protein ligase NEDD4	NEDD4	1.01619
12000000	11000000	13000000	18000000	1900000	2800000	1800000	7500000	20	19	P50453	0.00284134	Serpin B9	SERPINB9	-0.586266
0	0	0	1300000		4100000	3900000	6700000	2	2	Q99614	0.0029371	Tetratricopeptide repeat protein 1	TTC1	1.17831
2600000	1300000	1300000	2900000	0	0	0	0	5	5	O75131	0.00304144	Copine-3	CPNE3	-2
12000000	6800000	8600000	8900000	4400000	2800000	3000000	4100000	5	5	P07741	0.00305702	Adenine phosphoribosyltransferase	APRT	-0.404571
10000000	9200000	9500000	5100000	2200000	2300000	3700000	3100000	10	10	Q01581	0.00314462	Hydroxymethylglutaryl-CoA synthase, cytoplasmic	HMGCS1	-0.475838
7100000	5700000	4800000	3700000	620000		800000	930000	10	10	P50995	0.00315016	Annexin A11	ANXA11	-0.832373
	2900000	1900000	1300000	0	0	0	0	3	3	Q9BTY7	0.00344467	Protein HGH1 homolog	HGH1	-2
1600000	1300000	1000000	1300000	3600000	2600000	2600000		2	2	B8ZZA8	0.00347597	Glutaminase kidney isoform, mitochondrial	GLS	0.353418
53000000	48000000	53000000	38000000	14000000	30000000	30000000	19000000	39	2	Q13885	0.00362456	Tubulin beta-2A chain	TUBB2A	-0.314818
0	120000	0	0	270000	340000	210000		3	3	Q9H6T3	0.00366851	RNA polymerase II-associated protein 3	RPAP3	0.959571
2500000	2500000	2500000	1900000	1100000	600000	740000	1700000	11	11	Q9NZT2	0.0038024	Opioid growth factor receptor	OGFR	-0.356128
0	0	0	260000	360000	410000	590000	660000	1	1	Q9UHI6	0.00387364	Probable ATP-dependent RNA helicase DDX20	DDX20	0.890378
3200000	1500000	2500000	2700000	5000000	5900000	4100000	4500000	19	13	P11216	0.00388139	Glycogen phosphorylase, brain form	PYGB	0.294399
3600000	5200000	5400000	3700000	6400000	8300000	7400000	7000000	6	6	P05198	0.00412316	Eukaryotic translation initiation factor 2 subunit 1	EIF2S1	0.21104
490000000	520000000	500000000	500000000	220000000	290000000	180000000	410000000	40	40	O60218	0.00420218	Aldo-keto reductase family 1 member B10	AKR1B10	-0.261803
3000000	1100000	2000000	1400000	0	0	0	0	9	9	O75891	0.00421879	Cytosolic 10-formyltetrahydrofolate dehydrogenase	ALDH1L1	-2
850000	800000	1000000	600000	1700000	1200000	1900000	1500000	10	10	Q8NE71	0.00424317	ATP-binding cassette sub-family F member 1	ABCF1	0.287457
3400000		2400000	1500000	0	0	410000	0	4	4	Q13287	0.00444147	N-myc-interactor	NMI	-1.37548
0	0	0	0	2100000	1100000	1300000	700000	1	1	P46459	0.00449082	Vesicle-fusing ATPase	NSF	2
0	0	0	0	1000000		930000	1900000	2	2	O60716	0.00453044	Catenin delta-1	CTNND1	2
7000000	7100000	6800000	5300000	4600000	1100000	1100000	2900000	8	8	Q14192	0.00462059	Four and a half LIM domains protein 2	FHL2	-0.43153
0	440000	0	0	660000	750000	490000	710000	1	1	P20936	0.00469131	Ras GTPase-activating protein 1	RASA1	0.773188
0	0	0	0	820000	450000	440000	280000	4	4	Q15276	0.00481641	Rab GTPase-binding effector protein 1	RABEP1	2
14000000	12000000	11000000	9500000	5000000	5400000	6400000	8600000	26	26	P28838	0.0053742	Cytosol aminopeptidase	LAP3	-0.262619
40000000	39000000	53000000	28000000	19000000	10000000	13000000	21000000	15	12	P60981	0.00544689	Destrin	DSTN	-0.404779
21000000	16000000	12000000	18000000	7600000	5700000	2900000	10000000	6	6	P04080	0.00550471	Cystatin-B	CSTB	-0.407774
37000000	34000000	35000000	32000000	25000000	19000000	18000000	29000000	23	20	P16152	0.00566186	Carbonyl reductase [NADPH] 1	CBR1	-0.180838
120000000	95000000	60000000	40000000	4000000	3000000	4600000	7300000	34	33	P00352	0.00605071	Retinal dehydrogenase 1	ALDH1A1	-1.22185
720000		340000	940000	0	0	0	0	2	2	Q9BRK5	0.00613006	45 kDa calcium-binding protein	SDF4	-2
1800000	1600000	1400000	590000	0	0	520000	0	3	3	Q9NYL2	0.00621574	Mitogen-activated protein kinase kinase kinase 20	MAP3K20	-1.01559
3500000	1400000	2200000	630000	4800000	4300000	4400000	4400000	14	14	O43592	0.00648993	Exportin-T	XPOT	0.364674
13000000	11000000	9100000	9100000	6800000	4200000	4500000	7200000	51	51	P48681	0.00687819	Nestin	NES	-0.269287
15000000	16000000	14000000	16000000	10000000	7800000	6700000	13000000	1	1	Q96II5	0.00713827	ARAF protein	ARAF	-0.211299
0	0	290000	0	840000	700000	660000	290000	4	4	O60443	0.00722478	Gasdermin-E OS=Homo sapiens OX=9606 GN=GSDME PE=1 SV=2	GSDME	0.933801
6300000	4000000	5600000	4800000	3600000	1800000	2500000	2900000	5	5	Q15907	0.00737982	Ras-related protein Rab-11B	RAB11B	-0.282547
14000000	15000000	13000000	14000000	11000000	7100000	6500000	11000000	15	12	O75828	0.00738096	Carbonyl reductase [NADPH] 3	CBR3	-0.196738
150000000	150000000	120000000	150000000	83000000	77000000	62000000	120000000	29	29	P37837	0.00751832	Transaldolase	TALDO1	-0.221849
1700000	1100000	1400000	1600000	1100000	600000	640000	520000	4	4	E9PF82	0.00752158	Calcium/calmodulin-dependent protein kinase type II subunit delta	CAMK2D	-0.307062
1600000	2100000	1500000	980000	380000	510000	610000	800000	3	3	Q6NYC1	0.00760256	Bifunctional arginine demethylase and lysyl-hydroxylase JMJD6	JMJD6	-0.429261
17000000	9600000	12000000	7500000	1700000	2700000	3400000	4800000	11	11	Q13228	0.00793848	Methanethiol oxidase	SELENBP1	-0.56333
1600000	1300000	1200000	1500000	700000	1000000	440000	970000	1	1	Q8NHP8	0.00802812	Putative phospholipase B-like 2	PLBD2	-0.255428
2900000	2800000	3500000	5500000	11000000	15000000	10000000	22000000	15	15	Q9Y617	0.008234	Phosphoserine aminotransferase	PSAT1	0.596111
7500000	6800000	4300000	3300000	17000000	14000000	9000000	12000000	27	27	P54577	0.00851145	Tyrosine--tRNA ligase, cytoplasmic	YARS1	0.375559
0	190000	0	0	300000	170000	360000	360000	2	2	O60832	0.00866726	H/ACA ribonucleoprotein complex subunit DKC1 OS=Homo sapiens OX=9606 GN=DKC1 PE=1 SV=3	DKC1	0.796793
9700000	8400000	7100000	6400000	14000000	10000000	14000000	12000000	26	19	Q92973	0.00873734	Transportin-1	TNPO1	0.199283
0	190000	0	210000	460000	620000	260000	590000	5	5	Q6P2Q9	0.00881931	Pre-mRNA-processing-splicing factor 8	PRPF8	0.683497
500000	290000	220000	990000	1900000	1700000	960000	1500000	10	10	C9J7E5	0.00890173	Transportin-3	TNPO3	0.481443
0	0	740000	0	1200000	680000	1100000	1400000	6	6	P50570	0.00893389	Dynamin-2 OS=Homo sapiens OX=9606 GN=DNM2 PE=1 SV=2	DNM2	0.772242
5400000	8500000	7000000	9600000	3000000	1400000	1400000	5200000	12	12	P07099	0.0089352	Epoxide hydrolase 1	EPHX1	-0.442907
42000000	46000000	40000000	62000000	20000000	12000000	13000000	35000000	33	33	P07355	0.00924033	Annexin A2	ANXA2	-0.375664
8700000	6900000	6400000	4100000	3400000	1900000	1900000	3300000	6	6	Q8NCW5	0.00934186	NAD(P)H-hydrate epimerase	NAXE	-0.395451
	140000	85000	240000	0	0	0	0	2	2	Q96GX5	0.00950785	Serine/threonine-protein kinase greatwall	MASTL	-2
1200000	970000	560000	2000000	4200000	3300000	2000000	4100000	4	4	Q04837	0.00953567	Single-stranded DNA-binding protein, mitochondrial	SSBP1	0.458678
0	0	0	0		290000	280000	640000	3	3	Q9NZZ3	0.00960876	Charged multivesicular body protein 5	CHMP5	2
12000000	10000000	8100000	6800000	18000000	14000000	15000000	13000000	32	32	P36871	0.0102508	Phosphoglucomutase-1	PGM1	0.211125
0	0	0	0	2000000	880000	840000	700000	5	5	Q14258	0.0104131	E3 ubiquitin/ISG15 ligase TRIM25	TRIM25	2
1700000	610000	1800000	650000	0	0	0	0	8	8	Q6XQN6	0.0104278	Nicotinate phosphoribosyltransferase	NAPRT	-2
6200000	6300000	4100000	2300000	2100000	610000	660000	530000	19	18	P32455	0.0106274	Guanylate-binding protein 1	GBP1	-0.685397
0	0	260000	0	590000		790000	1400000	4	4	P62256	0.010792	Ubiquitin-conjugating enzyme E2 H	UBE2H	1.15401
520000	530000	0	0	2200000	900000	1600000	1100000	14	9	O94808	0.0109924	Glutamine--fructose-6-phosphate aminotransferase [isomerizing] 2	GFPT2	0.742239
6800000	6400000	5900000	6000000	10000000	7700000	9500000	7500000	15	15	Q96QK1	0.0110992	Vacuolar protein sorting-associated protein 35	VPS35	0.140656
17000000	12000000	12000000	8200000	3700000	5900000	3500000	7100000	11	7	Q16576	0.0111458	Histone-binding protein RBBP7	RBBP7	-0.386614
10000000	8500000	7600000	9300000	4500000	5000000	3300000	7600000	8	8	Q9NZL9	0.0114594	Methionine adenosyltransferase 2 subunit beta	MAT2B	-0.239373
3700000	2600000	3700000	2800000	4000000	5200000	6100000	6500000	18	18	O00410	0.0114847	Importin-5	IPO5	0.231247
8000000	6600000	8600000	4300000	4300000	2300000	2600000	3200000	9	9	Q13907	0.0115392	Isopentenyl-diphosphate Delta-isomerase 1	IDI1	-0.345911
	140000	170000	360000	0	0	0	0	2	2	Q8IVN8	0.0116967	Somatomedin-B and thrombospondin type-1 domain-containing protein	SBSPON	-2
3300000	2100000	2500000	2100000	4700000	3300000	3700000	4400000	10	10	P27694	0.0117587	Replication protein A 70 kDa DNA-binding subunit	RPA1	0.206826
410000	1200000	690000	500000	3500000	1500000	4300000	2500000	26	14	E7EQR4	0.0119848	Ezrin	EZR	0.624724
5300000	6400000	5100000	3100000	8900000	6700000	8000000	8000000	21	10	Q13310	0.0120114	Polyadenylate-binding protein 4	PABPC4	0.200834
25000000	21000000	24000000	21000000	17000000	7200000	4900000	16000000	343	104	Q15149	0.0120137	Plectin	PLEC	-0.304865
3900000	2000000	1600000	1100000	0	0	0	0	13	13	O76074	0.0125971	cGMP-specific 3',5'-cyclic phosphodiesterase	PDE5A	-2
25000000	14000000	16000000	16000000	32000000	25000000	26000000	29000000	62	62	P49588	0.0127817	Alanine--tRNA ligase, cytoplasmic	AARS1	0.19796
5100000	3800000	4100000	3000000	1400000	1200000	1800000	3100000	19	17	E9PGC8	0.012975	Microtubule-associated protein 1A	MAP1A	-0.329059
0	0	800000	600000	1700000		3300000	4700000	9	1	P30154	0.0130377	Serine/threonine-protein phosphatase 2A 65 kDa regulatory subunit A beta isoform	PPP2R1B	0.965582
680000	610000	810000		490000	0	130000	0	2	2	O43491	0.0133585	Band 4.1-like protein 2	EPB41L2	-0.654766
0	800000	0	0	990000	1100000	1400000		6	6	Q09161	0.0134951	Nuclear cap-binding protein subunit 1	NCBP1	0.764674
2400000	2700000	2300000	2100000	2000000	2000000	1700000	1700000	2	2	Q7Z4Q2	0.0135934	HEAT repeat-containing protein 3	HEATR3	-0.108492
740000	870000	680000	1700000	2600000	2000000	2800000	1600000	8	8	Q01433	0.013729	AMP deaminase 2	AMPD2	0.35327
8000000	8200000	6500000	5900000	15000000	8400000	15000000	13000000	27	27	P26639	0.013742	Threonine--tRNA ligase 1, cytoplasmic	TARS1	0.254597
0	0	0	0	260000	100000	340000	530000	7	5	P51116	0.0137976	Fragile X mental retardation syndrome-related protein 2	FXR2	2
650000	500000	600000	1100000	0	250000	370000	0	3	3	Q96GA7	0.0138008	Serine dehydratase-like	SDSL	-0.662453
12000000	9800000	10000000	9900000	6300000	3900000	5200000	9200000	14	14	A6NFX8	0.0139344	ADP-sugar pyrophosphatase	NUDT5	-0.229201
0	0	0	280000	710000	470000	370000	290000	3	3	O00541	0.0145942	Pescadillo homolog	PES1	0.81766
1400000	1600000	920000	1300000	1000000	460000	0	0	4	4	P04040	0.0146872	Catalase OS=Homo sapiens OX=9606 GN=CAT PE=1 SV=3	CAT	-0.553318
2300000	2000000	1600000	1900000	5100000	3400000	4400000	2600000	13	13	P52888	0.0147399	Thimet oligopeptidase	THOP1	0.298237
810000		1500000	1800000	4100000	4400000	3500000	6900000	5	5	Q16719	0.0147522	Kynureninase	KYNU	0.537681
970000	1500000	840000	830000	310000	380000	280000	690000	6	6	P04424	0.0150758	Argininosuccinate lyase	ASL	-0.396892
1800000	2600000	2200000	1800000	3600000	3800000	2700000	4900000	11	11	A8MXP9	0.0151879	Matrin-3	MATR3	0.251812
370000000	270000000	300000000	210000000	180000000	98000000	120000000	200000000	210	193	P21333	0.0152854	Filamin-A	FLNA	-0.283997
0	0	950000	860000		1500000	1900000	2800000	39	1	Q9BVA1	0.0153129	Tubulin beta-2B chain	TUBB2B	0.659652
1500000	1200000	1200000	1600000	700000	150000	630000	1100000	4	4	O95749	0.0161547	Geranylgeranyl pyrophosphate synthase	GGPS1	-0.328743
700000	210000	1100000	1400000	0	0	0	0	1	1	P0CL82	0.0162498	G antigen 12I	GAGE12I	-2
83000000	61000000	65000000	69000000	57000000	44000000	55000000	45000000	91	64	O43707	0.0165251	Alpha-actinin-4	ACTN4	-0.140849
590000	1000000	1500000		460000	0	0	0	4	4	A0A0A0MTH3	0.0166416	Integrin-linked protein kinase	ILK	-0.952139
1900000	1800000	3200000	1800000	1500000	540000	490000	740000	14	14	Q5T4S7	0.0169585	E3 ubiquitin-protein ligase UBR4	UBR4	-0.424971
140000	0	0	0	470000		240000	220000			A0A494C045	0.0175201	Serine/threonine-protein kinase TBK1	TBK1	0.947294
9200000	9600000	8000000	8100000	5100000	3200000	2400000	7800000	10	10	Q53FA7	0.0176479	Quinone oxidoreductase PIG3	TP53I3	-0.275654
14000000	14000000	9800000	14000000	24000000	29000000	19000000	17000000	28	28	P38646	0.018093	Stress-70 protein, mitochondrial	HSPA9	0.23506
2000000	3100000	2900000	2200000	16000000	5800000	8900000	19000000	6	6	A0A0B4J2C3	0.0182404	Translationally-controlled tumor protein	TPT1	0.687756
11000000	7700000	6700000	4700000	3000000	2100000	3800000	3700000	4	4	Q8IV08	0.0189141	5'-3' exonuclease PLD3	PLD3	-0.378196
7500000	7300000	8200000	7400000	9700000	9100000	8300000	11000000	30	30	Q16531	0.0189903	DNA damage-binding protein 1	DDB1	0.0980514
630000	540000	490000	260000	760000	660000	840000	980000	5	5	Q9BQ52	0.0191271	Zinc phosphodiesterase ELAC protein 2	ELAC2	0.227244
17000000	14000000	26000000	25000000	7300000	13000000	8400000	12000000	17	17	P07954	0.0194478	Fumarate hydratase, mitochondrial	FH	-0.304219
48000000	35000000	38000000	33000000	31000000	20000000	21000000	28000000	84	84	P18206	0.0195623	Vinculin	VCL	-0.187521
870000	810000	530000	540000	1300000	990000	890000	1200000	3	3	O60784	0.0198445	Target of Myb protein 1	TOM1	0.202141
2200000		2400000	2700000	0	0	530000	1900000	2	2	Q96C23	0.0202584	Galactose mutarotase	GALM	-0.602655
1300000		550000	650000	0	230000	250000	0	3	3	Q9Y6Y0	0.020408	Influenza virus NS1A-binding protein	IVNS1ABP	-0.841638
9600000	8400000	8800000	6000000	2900000	5400000	3400000	6600000	11	7	Q13363	0.0205055	C-terminal-binding protein 1	CTBP1	-0.253423
62000000	60000000	67000000	48000000	32000000	47000000	27000000	48000000	21	21	Q15084	0.0206603	Protein disulfide-isomerase A6	PDIA6	-0.187228
200000	380000	350000	430000	1200000	1300000	410000	1000000	3	3	P07686	0.0209517	Beta-hexosaminidase subunit beta	HEXB	0.458638
1800000	1100000	520000	1300000	250000	630000	160000	0	6	6	P40306	0.0210573	Proteasome subunit beta type-10	PSMB10	-0.656909
12000000	11000000	10000000	9400000	9100000	4600000	4800000	8100000	11	11	A0A087X1Z3	0.0214759	Proteasome activator complex subunit 2	PSME2	-0.202484
480000	250000	1300000	760000	0	0	0	0	14	14	A0A0A0MTC1	0.0215979	E3 ubiquitin-protein ligase RNF213	RNF213	-2
24000000	17000000	21000000	17000000	40000000	25000000	27000000	37000000	69	65	P46940	0.0216303	Ras GTPase-activating-like protein IQGAP1	IQGAP1	0.212963
4800000	4200000	2800000	2500000	2000000	1600000	2200000	1200000	14	14	P53041	0.0219102	Serine/threonine-protein phosphatase 5	PPP5C	-0.310238
11000000	7800000	12000000	12000000	25000000	14000000	16000000	20000000	6	6	P56537	0.0220058	Eukaryotic translation initiation factor 6	EIF6	0.243617
0	580000	450000	0	900000		1000000	1800000	8	7	Q9Y520	0.0220419	Protein PRRC2C	PRRC2C	0.680303
14000000	4300000	3200000	9700000	0	670000	0	0	36	36	G3XAI2	0.0228935	Laminin subunit beta-1	LAMB1	-1.66808
3600000	4800000	4100000	3000000	2000000	2200000	1600000	3300000	10	9	A0A024QZP7	0.0229491	Cell division cycle 2, G1 to S and G2 to M, isoform CRA_a	CDK1	-0.23129
3600000	4500000	2500000	3000000	7900000	5200000	8200000	4600000	13	13	P48506	0.0231286	Glutamate--cysteine ligase catalytic subunit	GCLC	0.279761
0	0	0	0	4700000	4600000		880000	2	2	P32322	0.0232942	Pyrroline-5-carboxylate reductase 1, mitochondrial	PYCR1	2
4000000	2800000	3000000	3900000	4500000	4400000	4300000	5500000	11	11	P21281	0.0233787	V-type proton ATPase subunit B, brain isoform	ATP6V1B2	0.135121
7400000	9200000	5600000	5000000	12000000	11000000	12000000	20000000	17	17	Q5T5C7	0.0233949	Serine--tRNA ligase, cytoplasmic	SARS1	0.305794
2600000	2200000	1600000	3000000	490000	950000	0	1900000	3	3	Q03426	0.0236053	Mevalonate kinase OS=Homo sapiens OX=9606 GN=MVK PE=1 SV=1	MVK	-0.324443
4400000	2700000	4900000	3700000	2200000	1600000	1800000	3100000	1	1	M0QYZ2	0.0236864	AP complex subunit sigma	AP2S1	-0.25638
0	0	0	190000	620000	310000	200000	290000	2	2	Q5T447	0.0245631	E3 ubiquitin-protein ligase HECTD3	HECTD3	0.873535
370000	1900000	1600000	860000	3500000	3300000	1800000	2400000	6	6	Q04206	0.0249673	Transcription factor p65	RELA	0.366532
0	0	0	0	2700000	1100000	1700000	360000	2	2	Q16822	0.0252038	Phosphoenolpyruvate carboxykinase [GTP], mitochondrial	PCK2	2
930000	1200000	530000	230000	3600000	1400000	2200000	4700000	2	2	P15374	0.0256263	Ubiquitin carboxyl-terminal hydrolase isozyme L3	UCHL3	0.614649
0	2300000	0	0	3500000	3200000	2100000	1800000	3	3	Q8WU90	0.0262795	Zinc finger CCCH domain-containing protein 15 OS=Homo sapiens OX=9606 GN=ZC3H15 PE=1 SV=1	ZC3H15	0.663578
400000	560000	570000		950000	620000	860000	790000	4	4	O00139	0.0262957	Kinesin-like protein KIF2A	KIF2A	0.198226
23000000	20000000	20000000	21000000	19000000	14000000	12000000	18000000	11	11	P25788	0.0265775	Proteasome subunit alpha type-3	PSMA3	-0.124939
1400000	2500000	1900000	3400000	450000	440000	330000	1700000	8	8	P54920	0.0268404	Alpha-soluble NSF attachment protein	NAPA	-0.498405
930000	1200000	510000	870000	3900000	1800000	2900000	1500000	20	13	Q9H0B6	0.027021	Kinesin light chain 2	KLC2	0.459014
460000	460000	340000	740000	250000	240000	220000	290000	1	1	Q9BZ23	0.0272304	Pantothenate kinase 2, mitochondrial	PANK2	-0.30103
54000000	50000000	57000000	44000000	72000000	54000000	66000000	69000000	35	35	Q14974	0.0276739	Importin subunit beta-1	KPNB1	0.104887
28000000	22000000	27000000	21000000	19000000	2300000	8700000	18000000	10	10	P49773	0.0282738	Histidine triad nucleotide-binding protein 1	HINT1	-0.309985
5900000	5500000	8500000	10000000	1300000	1700000	3700000	5900000	13	1	Q6S8J3	0.0283215	POTE ankyrin domain family member E	POTEE	-0.375301
1500000	620000		420000	0	0	0	0	3	3	A0A3B3ISG5	0.0284062	Insulin-degrading enzyme	IDE	-2
8200000	6100000	8500000	4200000	4900000	1900000	3300000	3400000	2	2	Q9NR31	0.0284366	GTP-binding protein SAR1a	SAR1A	-0.30103
0	0	89000	0	830000	160000		600000	1	1	Q8TEA8	0.0284642	D-aminoacyl-tRNA deacylase 1	DTD1	1.37695
5700000	670000	2700000	3000000	4900000	7100000	6800000	10000000	15	8	O43390	0.0297389	Heterogeneous nuclear ribonucleoprotein R	HNRNPR	0.377685
650000	490000	280000	870000	0	44000	0	420000	1	1	P43356	0.0298056	Melanoma-associated antigen 2 OS=Homo sapiens OX=9606 GN=MAGEA2 PE=1 SV=1	MAGEA2	-0.693318
1000000	0	1600000	0	2300000	2100000	2000000	1300000	2	2	Q5W0V3	0.0299983	Protein FAM160B1 OS=Homo sapiens OX=9606 GN=FAM160B1 PE=1 SV=1	FHIP2A	0.471517
6100000	4600000	4900000	1800000	8600000	6800000	6200000	10000000	7	7	Q96M27	0.0300972	Protein PRRC1	PRRC1	0.259138
1600000	1300000	1600000	1000000	3700000	1600000	2600000	2700000	14	14	Q8WUM4	0.0304567	Programmed cell death 6-interacting protein	PDCD6IP	0.284943
1500000	1600000	1600000	1500000	2300000	1700000	2400000	1800000	3	3	Q9BZX2	0.030766	Uridine-cytidine kinase 2	UCK2	0.121422
430000	620000	350000		910000	1300000	1100000	2000000	2	2	Q9NWS0	0.0309693	PIH1 domain-containing protein 1	PIH1D1	0.454028
0	610000	560000	1200000	2100000	1500000	1500000	1000000	3	3	P13640	0.0310785	Metallothionein-1G OS=Homo sapiens OX=9606 GN=MT1G PE=1 SV=2	MT1G	0.285643
430000	170000	0	0	550000	440000	570000		1	1	Q9H269	0.0313867	Vacuolar protein sorting-associated protein 16 homolog	VPS16	0.539912
6200000	2200000	5200000	6000000	9300000	6400000	7600000	9600000	26	26	O15067	0.0315915	Phosphoribosylformylglycinamidine synthase	PFAS	0.22494
930000	0	0	0	1500000	830000	850000	900000	3	3	Q92621	0.0317259	Nuclear pore complex protein Nup205 OS=Homo sapiens OX=9606 GN=NUP205 PE=1 SV=3	NUP205	0.642177
220000000	180000000	140000000	98000000	79000000	74000000	95000000	93000000	41	41	F8W809	0.0320213	Thioredoxin reductase 1, cytoplasmic	TXNRD1	-0.272066
3400000	3700000	4800000	3700000	5000000	4400000	6500000	6300000	20	20	O75534	0.032035	Cold shock domain-containing protein E1	CSDE1	0.153228
3400000	3200000	3000000	3400000	3100000	1400000	2100000	790000	5	5	O14618	0.0321293	Copper chaperone for superoxide dismutase	CCS	-0.245299
24000000	15000000	18000000	19000000	14000000	5300000	4500000	15000000	16	15	P21266	0.0322972	Glutathione S-transferase Mu 3	GSTM3	-0.291982
	360000	320000	280000	840000	580000	440000	860000	3	3	Q12768	0.0323773	WASH complex subunit 5	WASHC5	0.327359
1600000	2100000	3000000	2700000	3700000	3500000	3500000	5800000	3	3	O75822	0.0325441	Eukaryotic translation initiation factor 3 subunit J	EIF3J	0.244356
1300000	1800000	1600000	1100000	1400000	320000	240000	0	5	5	P42566	0.0327633	Epidermal growth factor receptor substrate 15 OS=Homo sapiens OX=9606 GN=EPS15 PE=1 SV=2	EPS15	-0.346233
5400000	2700000	3800000	3200000	180000	610000	0	3400000	8	8	P49903	0.0327717	Selenide, water dikinase 1 OS=Homo sapiens OX=9606 GN=SEPHS1 PE=1 SV=2	SEPHS1	-0.431824
6200000	4300000	4000000	3300000	3200000	2500000	2700000	1500000	17	14	P17858	0.0327842	ATP-dependent 6-phosphofructokinase, liver type	PFKL	-0.254785
780000	460000	340000	740000	1000000	880000	1300000		4	4	Q96T76	0.032913	MMS19 nucleotide excision repair protein homolog	MMS19	0.261878
	600000	1800000	3300000	0	0	0	0	2	2	P50135	0.0334918	Histamine N-methyltransferase	HNMT	-2
340000	920000	0	0	810000	890000	930000	1100000	2	1	Q6VEQ5	0.0337862	WAS protein family homolog 2 OS=Homo sapiens OX=9606 GN=WASH2P PE=2 SV=2	WASH2P	0.471338
4300000	4000000	2900000	2300000	5300000	4600000	5500000	4200000	10	10	Q9BYT8	0.033905	Neurolysin, mitochondrial	NLN	0.161922
730000	570000	590000	930000	2600000	880000	1700000	1600000	8	8	Q08379	0.0340656	Golgin subfamily A member 2	GOLGA2	0.380981
640000		570000	450000	1100000	1500000	720000	1500000	1	1	P07711	0.0345766	Cathepsin L1	CTSL	0.338
58000000	38000000	40000000	47000000	40000000	24000000	27000000	30000000	111	111	P49327	0.0346141	Fatty acid synthase	FASN	-0.179666
2600000	3100000	2000000	1200000	320000	580000	1200000	1500000	8	8	Q96CW1	0.0357172	AP-2 complex subunit mu	AP2M1	-0.393088
1800000	1900000	1400000	1800000	1500000	930000		1100000	3	3	Q15274	0.036103	Nicotinate-nucleotide pyrophosphorylase [carboxylating]	QPRT	-0.166136
9000000	6800000	5600000	5000000	9800000	8100000	9000000	10000000	19	19	Q9NSD9	0.0370754	Phenylalanine--tRNA ligase beta subunit	FARSB	0.145422
800000	1400000	1400000	770000	2100000	1300000	1700000	1900000	10	10	O95817	0.0371153	BAG family molecular chaperone regulator 3	BAG3	0.204617
0	0	0	0	840000	850000	90000		6	6	Q02809	0.037209	Procollagen-lysine,2-oxoglutarate 5-dioxygenase 1	PLOD1	2
330000000	260000000	380000000	340000000	180000000	110000000	110000000	320000000	41	41	P52209	0.0374826	6-phosphogluconate dehydrogenase, decarboxylating	PGD	-0.259939
2500000	2600000	1500000	1500000	4300000	2900000	4100000	2500000	16	16	P09960	0.0377878	Leukotriene A-4 hydrolase	LTA4H	0.231394
3700000	1300000	3000000	2000000	1400000	640000	1000000	1100000	5	5	P28062	0.0381617	Proteasome subunit beta type-8	PSMB8	-0.383
16000000	11000000	16000000	11000000	7800000	11000000	6600000	10000000	38	5	Q04828	0.0383234	Aldo-keto reductase family 1 member C1	AKR1C1	-0.18339
5200000	4500000	4300000	2600000	1400000	2100000	2400000	3400000	10	10	E7ETB3	0.0383383	Aspartyl aminopeptidase	DNPEP	-0.251625
2400000		1100000	930000	0	0	0	810000	2	2	A0A3B3IUC4	0.0383609	Alpha-galactosidase	GLA	-0.862857
38000000	27000000	26000000	25000000	20000000	12000000	15000000	25000000	126	111	O75369	0.0384316	Filamin-B	FLNB	-0.207125
1100000	1300000	1500000	2000000	3000000	1900000	1900000	2700000	12	12	A0A5F9ZI21	0.0385586	Rho guanine nucleotide exchange factor 2	ARHGEF2	0.206872
8800000	8300000	12000000	11000000	5000000	3600000	3900000	9800000	15	15	P30520	0.0387797	Adenylosuccinate synthetase isozyme 2	ADSS2	-0.25484
480000	790000	1300000	890000	1300000	2600000	1500000	1600000	7	7	Q15459	0.0388016	Splicing factor 3A subunit 1	SF3A1	0.306022
370000	350000	0	0	320000	660000	1200000	740000	6	6	Q99459	0.0389284	Cell division cycle 5-like protein	CDC5L	0.60805
650000	1200000	380000	990000	0	250000	0	580000	3	3	A6NDG6	0.0393053	Glycerol-3-phosphate phosphatase	PGP	-0.588778
820000	640000	620000	1000000	1600000	1200000	1300000	2700000	3	3	P49366	0.0397161	Deoxyhypusine synthase	DHPS	0.343958
18000000	16000000	12000000	14000000	20000000	17000000	20000000	25000000	12	12	Q13501	0.039742	Sequestosome-1	SQSTM1	0.135663
700000	89000	0	0	960000	480000	740000	660000	4	4	Q9UJA5	0.0398101	tRNA (adenine(58)-N(1))-methyltransferase non-catalytic subunit TRM6 OS=Homo sapiens OX=9606 GN=TRMT6 PE=1 SV=1	TRMT6	0.556241
0	130000	350000	270000	330000	390000	420000	540000	2	2	Q00765	0.0400106	Receptor expression-enhancing protein 5 OS=Homo sapiens OX=9606 GN=REEP5 PE=1 SV=3	REEP5	0.225309
270000	0	340000	190000	630000	650000	530000	240000	5	5	O95155	0.0400578	Ubiquitin conjugation factor E4 B OS=Homo sapiens OX=9606 GN=UBE4B PE=1 SV=1	UBE4B	0.283725
	4100000	2900000	3400000	1600000	1900000	1500000	3100000	6	6	Q96IJ6	0.0402678	Mannose-1-phosphate guanyltransferase alpha	GMPPA	-0.233487
0	260000	0	0	380000		430000	1100000	1	1	Q8WVC0	0.0409445	RNA polymerase-associated protein LEO1	LEO1	0.990999
4200000	2900000	4100000	2800000	2000000	2200000	2300000	3000000	4	4	Q9BY32	0.0413211	Inosine triphosphate pyrophosphatase	ITPA	-0.168404
1200000	1400000	1400000	1100000	2400000	5300000	2200000	2700000	13	12	P34897	0.0419938	Serine hydroxymethyltransferase, mitochondrial	SHMT2	0.3928
41000000	52000000	41000000	32000000	28000000	30000000	34000000	30000000	39	39	P23141	0.0423894	Liver carboxylesterase 1	CES1	-0.133748
6100000	3600000	2100000	3000000	1200000	820000	730000	2400000	4	4	Q15369	0.0424764	Elongin-C	ELOC	-0.458454
3100000	1600000	1800000	4000000	10000000	4700000	4700000	13000000	10	10	Q01469	0.0425055	Fatty acid-binding protein 5	FABP5	0.489356
1400000	1900000	1000000	1900000	1200000	980000	470000	0	3	3	Q53H82	0.0425722	Endoribonuclease LACTB2 OS=Homo sapiens OX=9606 GN=LACTB2 PE=1 SV=2	LACTB2	-0.244207
15000000	22000000	12000000	11000000	10000000	6400000	4000000	10000000	4	4	J3KQ18	0.0426517	D-dopachrome decarboxylase	DDT	-0.295278
220000	0	0	200000	630000	210000	310000	790000	7	6	O43795	0.0429634	Unconventional myosin-Ib	MYO1B	0.664552
22000000	29000000	15000000	16000000	15000000	6500000	11000000	12000000	27	27	P13797	0.0434861	Plastin-3	PLS3	-0.265454
19000000	28000000	23000000	28000000	16000000	8000000	7800000	23000000	4	2	A0A087WTP2	0.043778	Farnesyl pyrophosphate synthase	FDPS	-0.252446
860000	1200000	1600000	640000	700000	0	240000	640000	240	1	H0YDN1	0.0440576	Plectin OS=Homo sapiens OX=9606 GN=PLEC PE=1 SV=9	PLEC	-0.309873
5100000	5600000	6300000	4700000	8100000	7600000	5400000	7700000	4	4	P30040	0.0444332	Endoplasmic reticulum resident protein 29	ERP29	0.122933
2100000	2200000	2100000	3100000	5600000	3200000	4200000	3000000	11	11	P40763	0.0446338	Signal transducer and activator of transcription 3	STAT3	0.226396
0	750000	0	0	700000	500000	1200000	760000	8	6	Q96I24	0.0449639	Far upstream element-binding protein 3 OS=Homo sapiens OX=9606 GN=FUBP3 PE=1 SV=2	FUBP3	0.624626
5600000	3000000	5700000	3800000	3600000	1300000	730000	2900000	32	32	Q02952	0.0451	A-kinase anchor protein 12	AKAP12	-0.32673
0	0	150000	0	1500000	690000	300000		3	2	O95573	0.0453972	Long-chain-fatty-acid--CoA ligase 3	ACSL3	1.34505
940000	1200000	1300000	1000000	2000000	1300000	2700000	1600000	10	9	P20839	0.0456712	Inosine-5'-monophosphate dehydrogenase 1	IMPDH1	0.233431
59000000	51000000	44000000	62000000	98000000	120000000	83000000	56000000	50	48	P11021	0.0458375	Endoplasmic reticulum chaperone BiP	HSPA5	0.218214
24000000	20000000	19000000	16000000	8800000	12000000	12000000	19000000	23	23	P12081	0.0461732	Histidine--tRNA ligase, cytoplasmic	HARS1	-0.183297
670000	880000	610000	300000	130000	410000	180000	360000	3	3	Q9P0L0	0.0463121	Vesicle-associated membrane protein-associated protein A	VAPA	-0.357511
3500000	1900000	2500000	1600000	1900000	840000	880000	990000	9	9	Q68CZ2	0.0463945	Tensin-3	TNS3	-0.314023
4300000	3000000	4000000	5200000	720000	1400000	1600000	4100000	6	6	O14929	0.0464126	Histone acetyltransferase type B catalytic subunit	HAT1	-0.324277
29000000	16000000	21000000	24000000	10000000	9800000	11000000	21000000	11	11	G5E9Q6	0.0470325	Profilin	PFN2	-0.239913
0	0	1400000	2700000	4600000	2300000	2700000	7000000	2	2	Q9Y2Z0	0.0471479	Protein SGT1 homolog OS=Homo sapiens OX=9606 GN=SUGT1 PE=1 SV=3	SUGT1	0.607324
1500000	1200000	740000	1100000	2400000	1700000	1900000	1300000	12	12	Q8N1F7	0.0472253	Nuclear pore complex protein Nup93	NUP93	0.206267
26000000	23000000	19000000	10000000	7800000	10000000	11000000	13000000	31	13	Q13509	0.0474189	Tubulin beta-3 chain	TUBB3	-0.270918
1200000	1500000	2200000	340000	2900000	1800000	2300000	3400000	4	4	Q04323	0.0476665	UBX domain-containing protein 1	UBXN1	0.297702
0	1100000	0	0	6300000	2100000	1900000	1900000	5	5	P78330	0.0477672	Phosphoserine phosphatase	PSPH	1.04497
300000	2000000	660000	190000	3500000	900000	2600000	3300000	11	11	Q9BXP5	0.0482505	Serrate RNA effector molecule homolog	SRRT	0.514527
1100000	1000000	1400000	860000	0	690000	650000	850000	4	4	P00813	0.0485134	Adenosine deaminase OS=Homo sapiens OX=9606 GN=ADA PE=1 SV=3	ADA	-0.174104
9000000	6100000	4600000	4500000	4100000	4000000	0	2000000	11	5	A0A0A6YYL2	0.0487143	Sulfotransferase OS=Homo sapiens OX=9606 GN=SULT1A4 PE=1 SV=1	SULT1A4	-0.254555
5200000	3200000	3700000	4600000	5800000	4600000	5900000	7100000	16	16	O95373	0.048738	Importin-7	IPO7	0.146499
6800000	7600000	6900000	5100000	6600000	2100000	1900000	3900000	11	11	Q06323	0.0493867	Proteasome activator complex subunit 1	PSME1	-0.260236
4700000	3700000	4400000	2900000	3400000	1900000	2200000	3000000	9	9	P98082	0.0497027	Disabled homolog 2	DAB2	-0.17471
2800000	2200000	1900000	3200000	630000	1700000	1200000	2200000	5	5	Q13630	0.0497927	GDP-L-fucose synthase	GFUS	-0.246167
